# Supplementary material for: The impact of lactic acid bacteria inoculation on the fermentation and metabolomic dynamics of indigenous Beijing douzhi microbial communities
Source: Front Microbiol. 2024 Jul 30;15:1435834. doi: 10.3389/fmicb.2024.1435834 (PMC11319256; doi:10.3389/fmicb.2024.1435834)
Supplement: Supplementary file 3 [file Table_2.xlsx]

## Sheet: Article information
The impact of lactic acid bacteria inoculation on the fermentation and metabolomic dynamics of indigenous Beijing douzhi microbial communities Dong Han 1, 2, Xinyu Bao 1, Yanfang Wang 1, Khulood Fahad Alabbosh 3, Fahad Al-Asmari 4, Manal Y Sameeh 5, Xiaohong Liao 6, Ke Wang 6, Jian Chen 7, Xiaolong Li 1, Zhennai Yang 1, *, Yanbo Wang 1, * 1 Beijing Engineering and Technology Research Center of Fo…

## Sheet: Table S1 Metabolomic profile
ID	Metabolite	Metab ID	level	KEGG Pathway ID	KEGG Pathway Description	Library ID	Adducts	Formula	Retention time	KEGG Compound ID	Mode	KEGG Compound First Category	KEGG Compound Second Category	KEGG Pathway First Category	KEGG Pathway Second Category	HMDB Superclass	HMDB Class	M/Z	RSD	Fragmentation Score	Theoretical Fragmentation Score	Mass Error	CAS ID	HMDB Subclass	C01	C02	C03	C04	C05	C06	C241	C242	C243	C244	C245	C246	P241	P242	P243	P244	P245	P246	L241	L242	L243	L244	L245	L246	QC01
pos_1000	L-Methionine	metab_3	B(i)	map01100;map04978;map01110;map01240;map01210;map00270;map00470;map00999;map01230;map00966;map04974;map00970;map01523;map05230;map01070;map01060	Metabolic pathways;Mineral absorption;Biosynthesis of secondary metabolites;Biosynthesis of cofactors;2-Oxocarboxylic acid metabolism;Cysteine and methionine metabolism;D-Amino acid metabolism;Biosynthesis of various plant secondary metabolites;Biosynthesis of amino acids;Glucosinolate biosynthesis;Protein digestion and absorption;Aminoacyl-tRNA biosynthesis;Antifolate resistance;Central carbon m…	HMDB0000696;HMDB0033951;PW_C000548;MJDBOTE0001368	M+H	C5H11NO2S	0.8747	C00073	pos	Peptides	Amino acids	Metabolism;Organismal Systems;Metabolism;Metabolism;Metabolism;Metabolism;Metabolism;Metabolism;Metabolism;Metabolism;Organismal Systems;Genetic Information Processing;Human Diseases;Human Diseases;Metabolism;Metabolism	Global and overview maps;Digestive system;Global and overview maps;Global and overview maps;Global and overview maps;Amino acid metabolism;Metabolism of other amino acids;Biosynthesis of other secondary metabolites;Global and overview maps;Biosynthesis of other secondary metabolites;Digestive system;Translation;Drug resistance: antineoplastic;Cancer: overview;Chemical structure transformation map…	Organic acids and derivatives	Carboxylic acids and derivatives	150.058	0.0268119	89.4	-	-1.09525	59-51-8;63-68-3	Amino acids, peptides, and analogues	1200000	1280000	1407000	1504000	766700	1439000	40320	56840	51370	61640	61770	39690	31590	12800	11120	23600	42700	21410	69750	35700	43970	25310	48840	8241	359400
pos_1007	L-Tyrosine	metab_10	B(i)	map00997;map01240;map00998;map00999;map01110;map00350;map00730;map00965;map00966;map05012;map00940;map04728;map05034;map01063;map05031;map01060;map01100;map01210;map00130;map01230;map00680;map00360;map00261;map00400;map00401;map00460;map05030;map04974;map00950;map00970;map01055;map05230;map01059;map04916;map04917	Biosynthesis of various other secondary metabolites;Biosynthesis of cofactors;Biosynthesis of various antibiotics;Biosynthesis of various plant secondary metabolites;Biosynthesis of secondary metabolites;Tyrosine metabolism;Thiamine metabolism;Betalain biosynthesis;Glucosinolate biosynthesis;Parkinson disease;Phenylpropanoid biosynthesis;Dopaminergic synapse;Alcoholism;Biosynthesis of alkaloids d…	HMDB0000158;PW_C000103;MJDBOTE0000356	M+H	C9H11NO3	0.8823	C00082	pos	Peptides	Amino acids	Metabolism;Metabolism;Metabolism;Metabolism;Metabolism;Metabolism;Metabolism;Metabolism;Metabolism;Human Diseases;Metabolism;Organismal Systems;Human Diseases;Metabolism;Human Diseases;Metabolism;Metabolism;Metabolism;Metabolism;Metabolism;Metabolism;Metabolism;Metabolism;Metabolism;Metabolism;Metabolism;Human Diseases;Organismal Systems;Metabolism;Genetic Information Processing;Metabolism;Human …	Biosynthesis of other secondary metabolites;Global and overview maps;Biosynthesis of other secondary metabolites;Biosynthesis of other secondary metabolites;Global and overview maps;Amino acid metabolism;Metabolism of cofactors and vitamins;Biosynthesis of other secondary metabolites;Biosynthesis of other secondary metabolites;Neurodegenerative disease;Biosynthesis of other secondary metabolites;…	Organic acids and derivatives	Carboxylic acids and derivatives	182.081	0.0115416	85.3	-	-0.255585	60-18-4	Amino acids, peptides, and analogues	2788000	3068000	3160000	2988000	3023000	2806000	957400	1064000	1045000	1094000	925400	914700	1115000	1201000	1063000	1150000	956700	1181000	945200	1006000	1031000	950700	1036000	1075000	1739000
pos_1015	Kinetin	metab_19	B(i)	-	-	HMDB0012245;MJDBZSJ0000125	M+NH4	C10H9N5O	0.8972	C08272	pos	-	-	-	-	Organoheterocyclic compounds	Imidazopyrimidines	233.113	0.00852854	62.9	-	-7.01529	525-79-1	Purines and purine derivatives	697800	778000	815300	738400	779500	696500	449500	404200	508300	419000	435200	494400	481700	424500	433600	458300	411200	409300	436800	468600	448700	456300	516600	429800	594700
pos_1019	D-Xylono-1,5-lactone	metab_21	B(ii)	map01100;map00040	Metabolic pathways;Pentose and glucuronate interconversions	HMDB0011676	M+ACN+H	C5H8O5	0.9048	C02266	pos	-	-	Metabolism;Metabolism	Global and overview maps;Carbohydrate metabolism	Organoheterocyclic compounds	Lactones	190.071	0.00822876	-	33.1	-0.650486	-	Delta valerolactones	123900	137600	139700	135000	146400	136600	150400	144300	155100	151500	157500	172800	149300	145600	141600	144600	134100	160500	127900	131300	141600	139400	159600	139200	148000
pos_1025	Adenosine	metab_28	B(i)	map01100;map05012;map00230;map02010;map01232;map04270;map04024;map04080;map04923;map04924;map04022;map05034;map04071;map05032	Metabolic pathways;Parkinson disease;Purine metabolism;ABC transporters;Nucleotide metabolism;Vascular smooth muscle contraction;cAMP signaling pathway;Neuroactive ligand-receptor interaction;Regulation of lipolysis in adipocytes;Renin secretion;cGMP-PKG signaling pathway;Alcoholism;Sphingolipid signaling pathway;Morphine addiction	HMDB0247583;PW_C000034;HMDB0000050;MJDBOTE0000767	M+H	C10H13N5O4	0.9436	C00212	pos	Nucleic acids	Nucleosides	Metabolism;Human Diseases;Metabolism;Environmental Information Processing;Metabolism;Organismal Systems;Environmental Information Processing;Environmental Information Processing;Organismal Systems;Organismal Systems;Environmental Information Processing;Human Diseases;Environmental Information Processing;Human Diseases	Global and overview maps;Neurodegenerative disease;Nucleotide metabolism;Membrane transport;Global and overview maps;Circulatory system;Signal transduction;Signaling molecules and interaction;Endocrine system;Endocrine system;Signal transduction;Substance dependence;Signal transduction;Substance dependence	Nucleosides, nucleotides, and analogues	Purine nucleosides	268.104	0.0166971	83.5	-	-1.54159	58-61-7	Not Available	36610000	36430000	36100000	36250000	37260000	34460000	82900	166800	59720	139700	67250	36920	425100	268000	363600	264600	312800	256000	446400	416600	520300	215500	528900	348700	11250000
pos_1027	Forchlorfenuron	metab_30	B(i)	-	-	HMDB0252436	M+NH4	C12H10ClN3O	0.9514	C18604	pos	-	-	-	-	Organoheterocyclic compounds	Pyridines and derivatives	265.085	0.0163797	48.5	-	-0.319904	68157-60-8	Halopyridines	96970000	99960000	107300000	109500000	71580000	106900000	31020000	43910000	62810000	43830000	42250000	47160000	41830000	22530000	21660000	33090000	51410000	35050000	51850000	45400000	45240000	29560000	46230000	20220000	62360000
pos_103	Senkyunolide N	metab_33	B(ii)	-	-	HMDB0302272	M+H-H2O, M+H, M+H-2H2O	C12H18O4	3.8924	-	pos	-	-	-	-	Organoheterocyclic compounds	Isobenzofurans	209.117	0.00251803	-	48.6	-0.384316	-	Not Available	12170000	13240000	13950000	12450000	11980000	12950000	5505000	5697000	7205000	5526000	6159000	7162000	1908000	1892000	1701000	2136000	1954000	1910000	1304000	1560000	1500000	1393000	1708000	1416000	6003000
pos_1032	4-Hydroxybenzyl alcohol	metab_36	B(ii)	-	-	HMDB0011724	2M+K	C7H8O2	0.998	C17467	pos	-	-	-	-	Benzenoids	Benzene and substituted derivatives	287.067	0.0124461	-	30.2	-4.63507	623-05-2	Benzyl alcohols	5418000	5618000	6038000	6047000	3842000	6291000	410100	622600	820800	531700	533900	662500	560700	353300	347500	466400	711700	555300	788700	590800	612700	414600	574600	290500	1908000
pos_104	2-Hydroxy-p-mentha-1,8-dien-6-one	metab_44	B(ii)	-	-	HMDB0037012	M+H-H2O, M+H, M+H-2H2O	C10H14O2	3.8846	-	pos	-	-	-	-	Lipids and lipid-like molecules	Prenol lipids	149.096	0.0131112	-	35.6	-0.142862	51200-86-3	Monoterpenoids	1290000	1404000	1475000	1307000	1276000	1379000	645100	636100	781600	640300	686800	797300	300500	278600	263300	324100	301400	287800	222900	250600	234000	232200	278000	227300	694000
pos_1040	4-Hydroxymandelonitrile	metab_45	B(i)	map00460;map01100;map01110	Cyanoamino acid metabolism;Metabolic pathways;Biosynthesis of secondary metabolites	HMDB0060318	M+H	C8H7NO2	1.0523	C03742;C00650	pos	-	-	Metabolism;Metabolism;Metabolism	Metabolism of other amino acids;Global and overview maps;Global and overview maps	Benzenoids	Phenols	150.055	0.00246319	32.2	-	0.11144	71807-09-5	1-hydroxy-2-unsubstituted benzenoids	78210	73810	94310	89290	87580	76200	19880	18090	17700	15210	17340	15740	19310	20090	21140	22330	19910	22790	21670	18970	18900	19710	20460	23080	29650
pos_1042	Pyridoxal	metab_47	B(i)	map01100;map00750;map04977;map01120;map01240	Metabolic pathways;Vitamin B6 metabolism;Vitamin digestion and absorption;Microbial metabolism in diverse environments;Biosynthesis of cofactors	HMDB0001545;PW_C001188	M+H	C8H9NO3	1.0601	C00250	pos	Vitamins and cofactors	Vitamins	Metabolism;Metabolism;Organismal Systems;Metabolism;Metabolism	Global and overview maps;Metabolism of cofactors and vitamins;Digestive system;Global and overview maps;Global and overview maps	Organoheterocyclic compounds	Pyridines and derivatives	168.065	0.00963888	94.1	-	-0.303301	66-72-8	Pyridine carboxaldehydes	260800	247400	281600	277200	253100	270900	72910	82350	80160	73150	83190	83910	74490	86440	80030	89310	81300	85960	92000	82110	89330	85700	85570	82420	132000
pos_1056	N-Acetyl-a-neuraminic acid	metab_61	B(ii)	-	-	HMDB0000773	M+H-2H2O	C11H19NO9	1.1384	C19909	pos	-	-	-	-	Organic oxygen compounds	Organooxygen compounds	274.092	0.00996425	-	71	-0.333971	21646-00-4	Carbohydrates and carbohydrate conjugates	642800	610100	648900	647800	665200	631900	459000	467400	461400	447200	487700	492000	477800	466900	465400	505400	440700	448100	462600	478500	487700	476400	547700	454900	600500
pos_1057	Niacinamide	metab_62	B(i)	map01100;map04212;map01240;map04977;map00760	Metabolic pathways;Longevity regulating pathway - worm;Biosynthesis of cofactors;Vitamin digestion and absorption;Nicotinate and nicotinamide metabolism	HMDB0001406;PW_C001086	M+H	C6H6N2O	1.1618	C00153	pos	Vitamins and cofactors	Vitamins	Metabolism;Organismal Systems;Metabolism;Organismal Systems;Metabolism	Global and overview maps;Aging;Global and overview maps;Digestive system;Metabolism of cofactors and vitamins	Organoheterocyclic compounds	Pyridines and derivatives	123.055	0.008388	66.5	-	1.02568	98-92-0	Pyridinecarboxylic acids and derivatives	1690000	1686000	1850000	1809000	1593000	1657000	335500	349600	297900	328700	297800	310100	393100	387600	408200	396400	404000	413600	410700	343300	416500	353200	386100	352400	805400
pos_1060	Homocitric acid	metab_66	B(ii)	map01100;map01110;map00300;map01120;map01240;map01210;map00620;map01230	Metabolic pathways;Biosynthesis of secondary metabolites;Lysine biosynthesis;Microbial metabolism in diverse environments;Biosynthesis of cofactors;2-Oxocarboxylic acid metabolism;Pyruvate metabolism;Biosynthesis of amino acids	HMDB0003518	M+NH4	C7H10O7	1.1852	C01251	pos	-	-	Metabolism;Metabolism;Metabolism;Metabolism;Metabolism;Metabolism;Metabolism;Metabolism	Global and overview maps;Global and overview maps;Amino acid metabolism;Global and overview maps;Global and overview maps;Global and overview maps;Carbohydrate metabolism;Global and overview maps	Organic acids and derivatives	Carboxylic acids and derivatives	224.077	0.0298295	-	35.4	0.113778	13052-73-8	Tricarboxylic acids and derivatives	479100	415300	386500	402000	523800	372700	79340	88630	80900	78120	95650	91360	70880	82730	86990	76220	85600	73820	98650	90690	100400	97290	105300	94910	273400
pos_1066	Hypoxanthine	metab_72	B(i)	map01100;map01232;map00230	Metabolic pathways;Nucleotide metabolism;Purine metabolism	HMDB0000157;PW_C000102	M+H	C5H4N4O	1.2164	C00262	pos	-	-	Metabolism;Metabolism;Metabolism	Global and overview maps;Global and overview maps;Nucleotide metabolism	Organoheterocyclic compounds	Imidazopyrimidines	137.046	0.0139396	81	-	-0.229356	68-94-0	Purines and purine derivatives	375500	386000	403600	401900	382300	370100	9391000	8600000	8399000	8788000	9462000	9045000	8433000	9056000	8452000	9289000	8635000	8926000	8497000	8607000	8637000	9528000	8970000	8900000	6793000
pos_107	N-FORMYLMETHIONYLPHENYLALANINE	metab_76	B(i)	-	-	-	M+H, M+Na, M+H-H2O	C15H20N2O4S	5.1542	-	pos	-	-	-	-	-	-	347.107	0.00102965	32.4	-	9.22028	-	-	0	0	0	0	0	0	569300	575200	516900	674700	647000	505800	798800	696300	624300	737800	674300	646700	524600	632700	659700	588000	690700	531300	428300
pos_1070	Imidazolepropionic acid	metab_77	B(ii)	map00340	Histidine metabolism	HMDB0002271	M+NH4	C6H8N2O2	1.2475	C20522	pos	-	-	Metabolism	Amino acid metabolism	Organoheterocyclic compounds	Azoles	158.092	0.0100594	-	40.4	-0.342284	1074-59-5	Imidazoles	597000	599000	653800	640200	585800	608200	1967000	2522000	2506000	2353000	2123000	2065000	2735000	1769000	2520000	1943000	2921000	1719000	2569000	3588000	3190000	2899000	3574000	3157000	2448000
pos_1071	S-(3-Methylbutanoyl)-dihydrolipoamide-E	metab_78	B(ii)	map01100;map00785;map00280	Metabolic pathways;Lipoic acid metabolism;Valine, leucine and isoleucine degradation	HMDB0006867;PW_C002978	M+H-H2O	C13H25NO2S2	1.2475	C15975;C05119	pos	-	-	Metabolism;Metabolism;Metabolism	Global and overview maps;Metabolism of cofactors and vitamins;Amino acid metabolism	Lipids and lipid-like molecules	Fatty Acyls	274.13	0.0159796	-	39.7	0.50318	-	Fatty acyl thioesters	85590	88840	88720	108400	88970	104800	642200	606800	513900	596900	648400	544100	506700	522200	523700	545400	572900	508700	401200	494000	459200	481600	497700	473200	327500
pos_1073	Saccharopine	metab_80	B(ii)	map01100;map00310;map01110;map00300;map01230	Metabolic pathways;Lysine degradation;Biosynthesis of secondary metabolites;Lysine biosynthesis;Biosynthesis of amino acids	PW_C000189;HMDB0000279	M+H-H2O	C11H20N2O6	1.2788	C00449	pos	-	-	Metabolism;Metabolism;Metabolism;Metabolism;Metabolism	Global and overview maps;Amino acid metabolism;Global and overview maps;Amino acid metabolism;Global and overview maps	Organic acids and derivatives	Carboxylic acids and derivatives	259.129	0.0154224	-	64	-0.835615	997-68-2	Amino acids, peptides, and analogues	351600	345400	384600	367800	341100	345900	191000	178000	194600	188500	208500	208200	205400	180400	199300	203800	204700	187500	183300	221900	192400	200100	234200	208000	280800
pos_1078	Hydroxyprolyl-Valine	metab_85	B(ii)	-	-	HMDB0028876	M+H-H2O	C10H18N2O4	1.3255	-	pos	-	-	-	-	Organic acids and derivatives	Carboxylic acids and derivatives	213.123	0.00698685	-	45.1	-0.585797	-	Amino acids, peptides, and analogues	488100	522000	564100	550100	478700	489500	312600	346000	329100	346600	309200	303400	331300	275800	299800	300600	347600	273500	562600	920300	689200	745500	763800	792000	527300
pos_108	4-(4-Methylcyclohexyl)-4-oxobutanoic acid	metab_87	B(ii)	-	-	HMDB0253742	M+H-2H2O, M+H-H2O, 2M+ACN+Na	C11H18O3	5.2794	-	pos	-	-	-	-	Organic acids and derivatives	Keto acids and derivatives	163.112	0.00664628	-	39.5	-0.147206	-	Gamma-keto acids and derivatives	392000	413500	409200	402900	398100	418300	765900	734600	801700	739200	775900	789800	826700	796700	784700	864400	852700	808900	814800	850200	829600	797200	869700	775300	746700
pos_1087	[(2R,5R)-5-(2-Amino-6-oxo-1H-purin-9-yl)-3,4-dihydroxyoxolan-2-yl]methyl dihydrogen phosphate	metab_95	B(ii)	-	-	HMDB0257693	M+H	C10H14N5O8P	1.4814	-	pos	-	-	-	-	Nucleosides, nucleotides, and analogues	Purine nucleotides	364.065	0.012386	-	47.5	-1.24252	-	Purine ribonucleotides	243500	240200	286700	259300	251900	216400	2054000	1927000	1459000	2036000	1943000	1538000	2003000	1723000	1839000	1812000	2087000	1705000	1964000	2257000	2208000	1868000	2443000	2075000	1478000
pos_1089	4-(Glutamylamino) butanoate	metab_97	B(ii)	map01100;map00330	Metabolic pathways;Arginine and proline metabolism	HMDB0012161	M+H	C9H16N2O5	1.5048	C15767	pos	-	-	Metabolism;Metabolism	Global and overview maps;Amino acid metabolism	Organic acids and derivatives	Carboxylic acids and derivatives	233.113	0.00863158	-	74.3	-0.752489	5105-96-4	Amino acids, peptides, and analogues	1544000	1648000	1801000	1677000	1550000	1579000	783800	737900	813700	736100	783300	889300	799000	750700	792100	815800	840200	727300	792100	893800	851700	880300	972100	875600	1133000
pos_1094	3'-Adenylic Acid	metab_103	B(i)	map01100;map00230	Metabolic pathways;Purine metabolism	HMDB0258140;HMDB0003540	M+H-H2O	C10H14N5O7P	1.5827	C01367	pos	-	-	Metabolism;Metabolism	Global and overview maps;Nucleotide metabolism	Nucleosides, nucleotides, and analogues	Ribonucleoside 3''-phosphates	330.059	0.00662993	90.4	-	-1.17903	84-21-9	Not Available	2504000	2738000	2990000	2826000	2704000	2704000	7439000	6138000	5892000	7033000	7728000	6497000	6734000	6766000	6205000	7319000	6765000	6316000	7015000	7386000	7209000	7470000	7928000	7147000	5866000
pos_1101	Toluene	metab_112	B(ii)	map01100;map01220;map00623;map01120	Metabolic pathways;Degradation of aromatic compounds;Toluene degradation;Microbial metabolism in diverse environments	HMDB0034168	M+H	C7H8	1.6994	C01455	pos	-	-	Metabolism;Metabolism;Metabolism;Metabolism	Global and overview maps;Global and overview maps;Xenobiotics biodegradation and metabolism;Global and overview maps	Benzenoids	Benzene and substituted derivatives	93.0703	0.00592007	-	44	4.53023	108-88-3	Toluenes	7847	9896	9573	9437	9943	7214	64770	64120	58050	66770	68240	59810	62530	53970	53700	60920	60420	54460	43880	53000	48050	47770	51920	51560	47340
pos_1106	2-Pyrrolidinone	metab_117	B(i)	-	-	HMDB0002039	M+H	C4H7NO	1.7858	C11118	pos	-	-	-	-	Organoheterocyclic compounds	Pyrrolidines	86.0605	0.0130113	50.3	-	5.6323	616-45-5	Pyrrolidones	1098000	1106000	1084000	1102000	1082000	1073000	1129000	1135000	1133000	1113000	1100000	1213000	1153000	1153000	1177000	1164000	1174000	1191000	1119000	1168000	1137000	1193000	1148000	1143000	1217000
pos_1114	(2S)-5-Amino-2-[(2-carboxy-2-oxoethyl)amino]-5-oxopentanoic acid	metab_126	B(ii)	-	-	HMDB0257975	M+ACN+H	C8H12N2O6	1.8248	-	pos	-	-	-	-	Organic acids and derivatives	Carboxylic acids and derivatives	274.103	0.0121666	-	46.5	-1.56823	-	Amino acids, peptides, and analogues	1996000	2255000	2262000	2233000	2078000	2039000	54620	42640	112600	46440	56450	137200	65740	68110	50160	67710	49100	59550	24120	39530	35960	47050	40550	42550	680900
pos_1126	N4-Acetylcytidine	metab_139	B(ii)	-	-	HMDB0005923	M+H-H2O	C11H15N3O6	1.9503	C22293	pos	-	-	-	-	Nucleosides, nucleotides, and analogues	Pyrimidine nucleosides	268.093	0.0085259	-	66.2	-0.921933	3768-18-1	Not Available	1889000	2115000	2303000	2176000	1725000	2087000	2741000	2623000	2775000	2770000	2766000	2768000	2752000	2533000	2513000	2800000	2889000	2564000	2408000	2758000	2690000	2602000	2934000	2689000	2036000
pos_1129	Molybdopterin precursor Z	metab_142	B(ii)	-	-	HMDB0011683	M+Na	C10H12N5O7P	1.9659	-	pos	-	-	-	-	Organoheterocyclic compounds	Pteridines and derivatives	368.036	0.00485111	-	30.1	-0.707522	-	Pterins and derivatives	85850	75190	86070	67950	81350	84510	264000	232400	229100	249600	234000	232000	250000	284600	275100	280400	256100	292800	259800	263100	269000	302900	256800	313800	238900
pos_1136	2-Hydroxyadenine	metab_150	B(ii)	-	-	HMDB0000403	M+H	C5H5N5O	1.997	-	pos	-	-	-	-	Organoheterocyclic compounds	Imidazopyrimidines	152.057	0.00564639	-	51	-0.415637	3373-53-3	Purines and purine derivatives	2489000	2562000	2818000	2670000	2394000	2524000	1404000	1312000	1283000	1532000	1496000	1251000	1513000	1433000	1368000	1512000	1518000	1403000	1489000	1676000	1695000	1547000	1737000	1584000	1819000
pos_1147	Adenosine monophosphate	metab_162	B(i)	map01110;map00230;map01240;map04211;map00908;map05012;map04923;map04925;map04924;map04927;map04740;map01065;map04742;map05032;map01060;map01100;map01232;map04068;map04022;map04928;map04024;map01070;map05022;map01523;map04934;map04150;map04151;map04152	Biosynthesis of secondary metabolites;Purine metabolism;Biosynthesis of cofactors;Longevity regulating pathway;Zeatin biosynthesis;Parkinson disease;Regulation of lipolysis in adipocytes;Aldosterone synthesis and secretion;Renin secretion;Cortisol synthesis and secretion;Olfactory transduction;Biosynthesis of alkaloids derived from histidine and purine;Taste transduction;Morphine addiction;Biosyn…	HMDB0000045;PW_C000032;HMDB0011617;HMDB0003540	M+H	C10H14N5O7P	2.0281	C00020;C00946;C01367	pos	Nucleic acids;-;-	Nucleotides;-;-	Metabolism;Metabolism;Metabolism;Organismal Systems;Metabolism;Human Diseases;Organismal Systems;Organismal Systems;Organismal Systems;Organismal Systems;Organismal Systems;Metabolism;Organismal Systems;Human Diseases;Metabolism;Metabolism;Metabolism;Environmental Information Processing;Environmental Information Processing;Organismal Systems;Environmental Information Processing;Metabolism;Human D…	Global and overview maps;Nucleotide metabolism;Global and overview maps;Aging;Metabolism of terpenoids and polyketides;Neurodegenerative disease;Endocrine system;Endocrine system;Endocrine system;Endocrine system;Sensory system;Chemical structure transformation maps;Sensory system;Substance dependence;Chemical structure transformation maps;Global and overview maps;Global and overview maps;Signal …	Nucleosides, nucleotides, and analogues	Purine nucleotides	348.07	0.00826378	68.3	-	-1.18202	130-49-4;84-21-9;61-19-8	Purine ribonucleotides	211500	241000	250900	254900	223500	218100	1542000	1444000	1428000	1760000	1700000	1378000	1346000	1174000	1188000	1329000	1444000	1186000	1533000	1889000	1806000	1677000	1973000	1806000	1176000
pos_1148	Ile Val His	metab_163	B(i)	-	-	-	M+H	C17H29N5O4	2.0281	-	pos	-	-	-	-	-	-	368.229	0.0195912	34	-	-1.22663	-	-	161500	145500	186900	188300	140100	145400	49540	45880	35490	66030	57240	26290	40550	30340	32150	39270	52110	36450	25640	19160	13760	7370	22450	21000	60800
pos_1152	Benzamil	metab_168	B(ii)	-	-	HMDB0248972	M+2Na-H	C13H14ClN7O	2.0358	C13751	pos	-	-	-	-	Organoheterocyclic compounds	Diazines	364.065	0.00658374	-	45.3	-3.5735	2898-76-2	Pyrazines	78380	90710	93360	93800	82990	68820	1307000	1334000	1134000	1553000	1364000	1010000	1434000	1199000	1250000	1309000	1449000	1217000	1408000	1579000	1628000	1438000	1720000	1553000	1023000
pos_1154	N-Methyl-L-Glutamic Acid	metab_170	B(i)	map00680;map01100;map01120	Methane metabolism;Metabolic pathways;Microbial metabolism in diverse environments	HMDB0062660	M+H-H2O	C6H11NO4	2.0435	C01046	pos	-	-	Metabolism;Metabolism;Metabolism	Energy metabolism;Global and overview maps;Global and overview maps	Organic acids and derivatives	Carboxylic acids and derivatives	144.065	0.00202085	45.6	-	-0.214997	35989-16-3	Amino acids, peptides, and analogues	2700000	2913000	2960000	2961000	2612000	2803000	2242000	2345000	2540000	2456000	2389000	2436000	2441000	2260000	2273000	2467000	2557000	2384000	2206000	2456000	2332000	2424000	2548000	2306000	2633000
pos_1157	Hydroxydeoxyguanosine	metab_173	B(ii)	-	-	HMDB0253263	M+Na	C10H13N5O5	2.0513	-	pos	-	-	-	-	Organoheterocyclic compounds	Imidazopyrimidines	306.081	0.0278765	-	44.8	-1.16723	-	Purines and purine derivatives	543500	530900	556900	558000	485100	556400	0	911	39060	1944	2333	22530	3797	0	2734	6939	806.5	3181	5132	4348	6823	998.9	4386	1514	113800
pos_1166	2-Hydroxyadipic acid	metab_183	B(ii)	-	-	LMFA01170049;HMDB0000321	M+H-H2O	C6H10O5	2.1215	C02360	pos	-	-	-	-	Lipids and lipid-like molecules	Fatty Acyls	145.049	0.0160664	-	65.5	-0.311292	18294-85-4	Fatty acids and conjugates	5628000	5875000	5958000	5775000	5499000	5965000	5995000	6321000	5825000	6169000	5666000	5869000	5771000	5726000	5635000	5878000	5573000	5565000	5546000	4757000	4986000	5723000	3963000	5024000	5735000
pos_1167	(gamma-Glutamyl-gamma-glutamyl)-S-methylcysteine	metab_184	B(ii)	-	-	HMDB0039424	M+H	C14H23N3O8S	2.1293	-	pos	-	-	-	-	Organic acids and derivatives	Carboxylic acids and derivatives	394.128	0.00316265	-	79.8	-0.75346	102148-93-6	Amino acids, peptides, and analogues	2836000	2894000	3249000	3174000	1940000	3050000	1602000	2332000	2945000	2456000	2208000	2139000	2098000	1127000	1029000	1746000	2733000	1851000	2887000	2576000	2468000	1652000	2561000	1200000	2287000
pos_1172	9-Octadecenamide	metab_190	B(ii)	-	-	HMDB0247607;HMDB0002117	M+H	C18H35NO	2.1762	C19670	pos	-	-	-	-	Lipids and lipid-like molecules	Fatty Acyls	282.279	0.0100541	-	53.6	-0.84842	301-02-0	Fatty amides	2345000	2391000	2438000	2408000	2374000	2370000	2297000	2376000	2212000	2176000	2038000	2519000	2197000	2430000	2446000	2425000	2291000	2532000	2446000	1925000	2064000	2441000	1788000	2119000	2442000
pos_1185	N-gamma-Glutamylcysteine	metab_204	B(ii)	map01100;map00480;map04216;map01240	Metabolic pathways;Glutathione metabolism;Ferroptosis;Biosynthesis of cofactors	HMDB0001049;HMDB0303807	M+H-2H2O	C8H14N2O5S	2.2543	C00669	pos	-	-	Metabolism;Metabolism;Cellular Processes;Metabolism	Global and overview maps;Metabolism of other amino acids;Cell growth and death;Global and overview maps	Organic acids and derivatives	Carboxylic acids and derivatives	215.048	0.00667184	-	48.5	-0.604052	636-58-8	Amino acids, peptides, and analogues	61560	64690	52480	59670	47590	65480	105800	115700	107200	91720	109400	108700	125100	66030	99590	80360	124500	74650	96300	114200	101700	111900	110600	84950	96390
pos_119	9S,10S,11R-trihydroxy-12Z-octadecenoic acid	metab_209	B(i)	-	-	LMFA02000011	M+Na, M+K, M+H-H2O	C18H34O5	6.2042	-	pos	-	-	-	-	-	-	353.23	0.0109519	64.7	-	-1.00469	-	-	3586000	2524000	2807000	3276000	2883000	2516000	6229000	7171000	4833000	5592000	7799000	4994000	7267000	4658000	7026000	4914000	8276000	3549000	6987000	16810000	12020000	10900000	11860000	14670000	7505000
pos_1200	4-Methyl-5-Thiazoleethanol	metab_221	B(i)	map00730;map01100;map01240	Thiamine metabolism;Metabolic pathways;Biosynthesis of cofactors	HMDB0032985	M+H	C6H9NOS	2.4242	C04294	pos	-	-	Metabolism;Metabolism;Metabolism	Metabolism of cofactors and vitamins;Global and overview maps;Global and overview maps	Organoheterocyclic compounds	Azoles	144.048	0.0174548	79.2	-	-0.204541	137-00-8	Thiazoles	258400	260800	278200	276300	250800	247300	379100	377500	428900	385800	415800	376100	401500	372100	369600	402600	403300	360300	323200	359500	336100	311500	385000	326900	378600
pos_1201	1alpha-Hydroxyarbusculin A	metab_222	B(ii)	-	-	HMDB0037059	M+H-2H2O	C15H22O4	2.4242	-	pos	-	-	-	-	Lipids and lipid-like molecules	Prenol lipids	231.139	0.113607	-	31.4	2.22911	50301-94-5	Terpene lactones	249400	196400	221000	205500	228000	210900	0	0	0	0	0	0	0	0	0	0	0	0	0	0	0	0	0	0	33980
pos_1205	Cyclohexenyl	metab_226	B(ii)	-	-	HMDB0250656	M+Na	C6H10	2.4394	-	pos	-	-	-	-	Hydrocarbons	Unsaturated hydrocarbons	105.067	0.00663772	-	39.3	-4.14535	-	Olefins	314100	318500	313200	314400	320700	324500	277900	285600	279800	261500	261900	302200	279100	305200	318500	287100	300100	350800	318300	258800	285600	314800	253900	289900	316500
pos_1216	Gamma-Glutamylvaline	metab_238	B(ii)	-	-	HMDB0011172	M+H	C10H18N2O5	2.493	-	pos	-	-	-	-	Organic acids and derivatives	Carboxylic acids and derivatives	247.129	0.00889349	-	76.3	-0.908589	2746-34-1	Amino acids, peptides, and analogues	3651000	3832000	4206000	4039000	3518000	3936000	2589000	2538000	3158000	2575000	2869000	2863000	2803000	2541000	2586000	2703000	2934000	2463000	2528000	2886000	2694000	2673000	3291000	2607000	3229000
pos_1217	7,8-Dihydropteroic acid	metab_239	B(ii)	map01100;map00790;map01240	Metabolic pathways;Folate biosynthesis;Biosynthesis of cofactors	HMDB0001412	M+H-2H2O	C14H14N6O3	2.493	C00921	pos	-	-	Metabolism;Metabolism;Metabolism	Global and overview maps;Metabolism of cofactors and vitamins;Global and overview maps	Organoheterocyclic compounds	Pteridines and derivatives	279.101	0.0603699	-	35.4	5.7842	2134-76-1	Pterins and derivatives	325500	327200	404200	436200	116600	442600	0	1658	12330	2766	1931	0	0	0	0	0	2918	0	9133	1039	3834	0	0	0	57190
pos_1218	Tyramine	metab_240	B(i)	map01100;map00950;map01110;map01240;map04974;map00680;map04080;map00350;map01063;map01060	Metabolic pathways;Isoquinoline alkaloid biosynthesis;Biosynthesis of secondary metabolites;Biosynthesis of cofactors;Protein digestion and absorption;Methane metabolism;Neuroactive ligand-receptor interaction;Tyrosine metabolism;Biosynthesis of alkaloids derived from shikimate pathway;Biosynthesis of plant secondary metabolites	HMDB0000306;PW_C000210;MJDBOTE0000392	M+H-H2O	C8H11NO	2.5006	C00483	pos	Peptides	Amines	Metabolism;Metabolism;Metabolism;Metabolism;Organismal Systems;Metabolism;Environmental Information Processing;Metabolism;Metabolism;Metabolism	Global and overview maps;Biosynthesis of other secondary metabolites;Global and overview maps;Global and overview maps;Digestive system;Energy metabolism;Signaling molecules and interaction;Amino acid metabolism;Chemical structure transformation maps;Chemical structure transformation maps	Benzenoids	Benzene and substituted derivatives	120.081	0.0080069	64.3	-	1.063	51-67-2	Phenethylamines	11490000	12130000	13010000	12540000	11010000	11890000	5603000	5882000	6142000	5739000	6145000	5525000	6143000	5432000	5670000	5926000	6406000	5355000	5485000	6740000	6055000	5786000	7136000	5928000	8215000
pos_1225	Methylisocitric acid	metab_248	B(ii)	map01100;map00640	Metabolic pathways;Propanoate metabolism	HMDB0006471	M+NH4	C7H10O7	2.5391	C04593	pos	-	-	Metabolism;Metabolism	Global and overview maps;Carbohydrate metabolism	Organic acids and derivatives	Carboxylic acids and derivatives	224.078	0.0378255	-	59	5.67027	-	Tricarboxylic acids and derivatives	270600	293200	318300	316300	269800	301500	294500	271000	273100	279700	327800	239900	258700	250300	216600	276400	262800	235700	267900	343200	309100	322500	362300	288800	306900
pos_1229	Gamma-Glutamyl-S-methylcysteine	metab_252	B(ii)	-	-	HMDB0031985	M+H	C9H16N2O5S	2.5698	-	pos	-	-	-	-	Organic acids and derivatives	Carboxylic acids and derivatives	265.085	0.0229056	-	76.5	-0.764986	-	Amino acids, peptides, and analogues	115600	142500	117400	120000	84010	155100	29850	57720	89550	60040	44500	59220	45270	28820	22670	40700	79320	51000	61340	64610	61150	42210	62020	21140	80710
pos_1278	PC(TXB2/2:0)	metab_306	B(ii)	-	-	HMDB0288841	M+H-2H2O	C30H54NO12P	2.6863	-	pos	-	-	-	-	Not Available	Not Available	616.323	0.0159487	-	39.6	-1.88755	-	Not Available	312200	312200	317200	318200	272300	295300	130100	76870	160800	106400	106600	125200	134900	125400	92750	111900	121200	100200	124700	150800	141100	116700	141100	102500	163900
pos_1283	1,2-Epithiopropane	metab_312	B(ii)	-	-	HMDB0302172	2M+NH4	C3H6S	2.7018	-	pos	-	-	-	-	Organoheterocyclic compounds	Thiiranes	166.073	0.0656295	-	43.1	6.94476	-	Not Available	81670	63760	68140	66360	69080	63670	0	0	0	0	0	0	0	0	0	0	0	0	0	0	0	0	0	0	8104
pos_13	Dukunolide D	metab_330	B(ii)	-	-	HMDB0035732	M+NH4, M+Na, M+H-H2O, M+H	C26H28O8	4.8592	-	pos	-	-	-	-	Organoheterocyclic compounds	Naphthopyrans	491.163	0.0103224	-	37.5	-8.90123	101560-02-5	Not Available	1786000	1806000	2171000	1898000	1842000	2054000	1904000	1906000	1870000	2092000	2101000	1988000	1884000	1797000	1819000	1808000	1987000	1688000	1889000	2059000	2045000	1809000	2004000	1754000	1926000
pos_1318	Nopalinic acid	metab_351	B(ii)	-	-	HMDB0029437	M+H-2H2O	C10H18N2O6	2.7331	C01683	pos	-	-	-	-	Organic acids and derivatives	Carboxylic acids and derivatives	227.102	0.0113156	-	43.4	-0.508919	63409-16-5	Amino acids, peptides, and analogues	673600	686800	756300	736400	658700	647500	586000	543300	640800	542400	647900	601500	603100	512100	581800	589800	613900	522000	591800	613700	613300	562700	663300	611800	650300
pos_132	Dioctyl succinate	metab_353	B(i)	-	-	-	M+H, 2M+Na, M+NH4	C26H50O4	7.4895	-	pos	-	-	-	-	-	-	875.731	0.0258461	54	-	-0.279934	-	-	20490000	20650000	18550000	18000000	16560000	17220000	18120000	20510000	16560000	18740000	18130000	16900000	19340000	17510000	20440000	20470000	18780000	17970000	17840000	17360000	17730000	20730000	18430000	19260000	18310000
pos_1322	3-Hydroxy-2-oxoindole	metab_356	B(ii)	map00402;map01100;map01110;map00999	Benzoxazinoid biosynthesis;Metabolic pathways;Biosynthesis of secondary metabolites;Biosynthesis of various plant secondary metabolites	HMDB0240741	M+H-H2O	C8H7NO2	2.7407	C11130	pos	-	-	Metabolism;Metabolism;Metabolism;Metabolism	Biosynthesis of other secondary metabolites;Global and overview maps;Global and overview maps;Biosynthesis of other secondary metabolites	Organoheterocyclic compounds	Indoles and derivatives	132.044	0.00767181	-	47.4	0.354889	-	Indolines	16630	17240	17850	18240	18180	18410	59740	54760	46180	52320	58470	49940	51360	51400	53870	54960	54270	49190	42000	45740	41380	42670	47880	49110	44390
pos_1324	Cis-Acetylacrylate	metab_358	B(ii)	map00361;map01120	Chlorocyclohexane and chlorobenzene degradation;Microbial metabolism in diverse environments	HMDB0060461	M+ACN+H	C5H6O3	2.7484	C07091	pos	-	-	Metabolism;Metabolism	Xenobiotics biodegradation and metabolism;Global and overview maps	Organic acids and derivatives	Keto acids and derivatives	156.065	0.00515602	-	30.4	-0.429813	-	Short-chain keto acids and derivatives	133200	137400	146000	139300	131700	121400	102900	94900	110400	93190	109600	97430	100100	87610	102000	103500	103400	90610	106900	99450	109000	93790	108100	103500	116300
pos_1331	Carbetamide	metab_366	B(i)	-	-	-	M+H	C12H16N2O3	2.764	C11075	pos	-	-	-	-	-	-	237.123	0.00897783	32.1	-	-0.609203	16118-49-3	-	52250	65340	66040	62550	61480	54360	172000	129400	127800	166100	191700	108300	96400	86340	89910	96870	89790	79820	142800	125600	133200	129100	151900	130400	110500
pos_1336	Pro-Pro-Phe	metab_371	B(ii)	-	-	HMDB0304811	M+H	C19H25N3O4	2.7795	-	pos	-	-	-	-	Organic acids and derivatives	Carboxylic acids and derivatives	360.19	0.00788505	-	35.7	-4.77153	-	Amino acids, peptides, and analogues	1314000	1185000	1382000	1282000	1354000	1280000	750400	704500	757800	660200	682100	831100	792800	767600	877800	782000	753300	976200	872200	650400	785800	746800	662300	803100	944000
pos_1339	3-Chloro-D-alanine	metab_374	B(ii)	-	-	HMDB0243713	2M+ACN+H	C3H6ClNO2	2.7952	C02634	pos	-	-	-	-	Organic acids and derivatives	Carboxylic acids and derivatives	288.051	0.0137214	-	33.8	-1.06686	-	Amino acids, peptides, and analogues	284400	259700	322400	278500	191200	282200	96220	135100	164400	118700	116600	115000	120800	57370	65690	100200	152300	123600	177600	105500	137700	71470	116800	54480	162400
pos_134	Glucose propionate	metab_375	B(ii)	-	-	HMDB0252785	M+NH4, M+Na, M+H	C9H16O8	0.8669	-	pos	-	-	-	-	Organic oxygen compounds	Organooxygen compounds	270.118	0.00371939	-	39.7	-1.57032	-	Carbohydrates and carbohydrate conjugates	497900	512600	548900	494100	532400	494600	1612000	1646000	1836000	1595000	1592000	1792000	1374000	1239000	1283000	1215000	1177000	1284000	2085000	1973000	2056000	1942000	2134000	2012000	1489000
pos_1342	Glycyl-leucine	metab_378	B(i)	-	-	HMDB0000759;MJDBOTE0000578	M+H	C8H16N2O3	2.8108	C02155	pos	-	-	-	-	Organic acids and derivatives	Carboxylic acids and derivatives	189.123	0.0320072	72.6	-	-0.305668	869-19-2	Amino acids, peptides, and analogues	263200	265600	315600	279600	258500	250500	52240	50770	58290	42270	49230	52470	58000	51060	56040	49300	53220	56870	55760	47800	59340	50610	52670	57700	114800
pos_1351	Fenvalerate	metab_388	B(ii)	-	-	HMDB0031791	M+H-2H2O	C25H22ClNO3	2.8264	C10988	pos	-	-	-	-	Lipids and lipid-like molecules	Fatty Acyls	384.115	0.0106199	-	51.7	-0.725987	51630-58-1	Fatty acid esters	2746000	2653000	3010000	2925000	2621000	2659000	199200	313400	403100	235400	224900	305700	571500	404400	532600	522900	550000	446500	654100	840100	730100	653700	810900	706000	1159000
pos_1362	Arg Val Leu	metab_400	B(i)	-	-	-	M+H	C17H34N6O4	2.8576	-	pos	-	-	-	-	-	-	387.271	0.00963274	72.7	-	-0.907765	-	-	43470	42190	41510	47940	44400	40470	473500	511900	307800	539200	527700	241700	393900	270200	317100	312200	325900	273100	371000	343300	379700	327500	465000	322100	285800
pos_1369	Folinic Acid	metab_407	B(i)	map01100;map00670	Metabolic pathways;One carbon pool by folate	HMDB0001562;HMDB0247218;MJDBOTE0000486	M+H	C20H23N7O7	2.8654	C03479	pos	-	-	Metabolism;Metabolism	Global and overview maps;Metabolism of cofactors and vitamins	Organoheterocyclic compounds	Pteridines and derivatives	474.173	0.0189573	61.2	-	-0.27394	58-05-9;68538-85-2	Pterins and derivatives	426800	425900	468300	436200	391500	411400	339600	365300	404300	317200	377000	378500	378000	335100	324200	389800	359200	341800	350400	391700	351900	366100	408500	355200	401000
pos_1377	2-Aminobenzoic Acid	metab_416	B(i)	map01100;map01220;map00996;map00997;map01120;map00627;map00998;map00999;map01230;map00621;map01110;map01070;map07110;map00400;map01060;map01063;map00380;map01061;map00405	Metabolic pathways;Degradation of aromatic compounds;Biosynthesis of various alkaloids;Biosynthesis of various other secondary metabolites;Microbial metabolism in diverse environments;Aminobenzoate degradation;Biosynthesis of various antibiotics;Biosynthesis of various plant secondary metabolites;Biosynthesis of amino acids;Dioxin degradation;Biosynthesis of secondary metabolites;Biosynthesis of …	HMDB0001123;PW_C000877	M+H-H2O	C7H7NO2	2.8966	C00108	pos	-	-	Metabolism;Metabolism;Metabolism;Metabolism;Metabolism;Metabolism;Metabolism;Metabolism;Metabolism;Metabolism;Metabolism;Metabolism;Drug Development;Metabolism;Metabolism;Metabolism;Metabolism;Metabolism;Metabolism	Global and overview maps;Global and overview maps;Biosynthesis of other secondary metabolites;Biosynthesis of other secondary metabolites;Global and overview maps;Xenobiotics biodegradation and metabolism;Biosynthesis of other secondary metabolites;Biosynthesis of other secondary metabolites;Global and overview maps;Xenobiotics biodegradation and metabolism;Global and overview maps;Chemical struc…	Benzenoids	Benzene and substituted derivatives	120.045	0.00487402	69.5	-	1.31623	118-92-3	Benzoic acids and derivatives	77130	73910	82050	75130	75920	77660	31840	28920	41010	28150	32500	41490	32400	35040	36040	36060	34170	37540	33520	31440	27080	34760	31600	35740	46310
pos_1379	6-O-Acetylarbutin	metab_418	B(ii)	-	-	HMDB0034060	M+NH4	C14H18O8	2.8966	-	pos	-	-	-	-	Organic oxygen compounds	Organooxygen compounds	332.134	0.0213465	-	36.5	-0.872007	10338-88-2	Carbohydrates and carbohydrate conjugates	334900	331200	364700	327400	316000	327900	109700	105700	166400	93410	122900	154200	78510	73790	69940	84860	71660	73020	27510	38390	20960	19070	33420	28070	147400
pos_138	4-Methylpyridine	metab_419	B(ii)	-	-	HMDB0302405	M+H, M+ACN+H, M+NH4	C6H7N	7.8514	-	pos	-	-	-	-	Organoheterocyclic compounds	Pyridines and derivatives	94.0655	0.0907209	-	32	4.40729	-	Methylpyridines	18590000	14270000	14770000	15140000	18770000	18250000	15750000	16710000	12260000	14720000	14220000	14400000	12570000	13970000	16530000	14810000	14870000	19520000	18540000	15130000	13530000	13000000	15940000	12570000	11740000
pos_1381	Dimethylethanolamine	metab_421	B(ii)	map01100;map00564;map01110	Metabolic pathways;Glycerophospholipid metabolism;Biosynthesis of secondary metabolites	HMDB0032231	M+H	C4H11NO	2.9044	C04308	pos	-	-	Metabolism;Metabolism;Metabolism	Global and overview maps;Lipid metabolism;Global and overview maps	Organic nitrogen compounds	Organonitrogen compounds	90.0918	0.0130874	-	62.5	5.53375	108-01-0	Amines	13410	10620	12800	12050	12760	9149	8453	8605	8358	7301	8198	8816	8464	8762	9684	7719	9041	10750	9646	8975	9633	10570	9061	9691	9861
pos_1386	Apronal	metab_426	B(ii)	-	-	HMDB0248536	M+H-H2O	C9H16N2O2	2.9285	-	pos	-	-	-	-	Organic acids and derivatives	Organic carbonic acids and derivatives	167.118	0.00632084	-	38.8	-0.038349	-	Ureas	9391	12850	13510	11550	12060	7948	45680	49030	45880	51500	55000	37530	39210	32950	29450	35880	42780	35350	38790	44310	40950	33260	44990	25200	32780
pos_1388	Azacitidine	metab_428	B(ii)	-	-	HMDB0248552;HMDB0015063	2M+Na	C8H12N4O5	2.9285	C11262	pos	-	-	-	-	Organic oxygen compounds	Organooxygen compounds	511.153	0.00370535	-	56	3.98089	320-67-2	Carbohydrates and carbohydrate conjugates	1000000	1037000	1193000	1179000	558800	1197000	279300	534400	642100	453000	475600	447800	378600	182500	158300	280900	559400	364600	563300	357900	394700	190100	381700	142800	543100
pos_14	Butanedioic acid, octenyl-	metab_441	B(ii)	-	-	HMDB0249455	M+H-2H2O, M+H-H2O, M+H, M+2Na-H	C12H20O4	4.2966	-	pos	-	-	-	-	Lipids and lipid-like molecules	Fatty Acyls	193.122	0.00536448	-	38.3	-0.0584722	-	Fatty acid esters	1461000	1489000	1560000	1470000	1289000	1464000	881300	849900	967500	865100	946400	939500	803300	726300	730800	834900	821700	740300	675900	808500	764900	768200	888000	736000	1013000
pos_1401	3,4-Methylenesebacic acid	metab_444	B(ii)	-	-	HMDB0059729	M+H-H2O	C12H18O4	2.9753	-	pos	-	-	-	-	Lipids and lipid-like molecules	Fatty Acyls	209.117	0.0200903	-	47.1	-0.355939	-	Fatty acids and conjugates	87700	92940	104600	88710	83270	77860	89120	92040	92590	84430	92120	100800	88480	90870	84020	92860	86390	91130	83320	98490	92460	91250	95820	86730	91670
pos_141	Tris(2-carboxyethyl)phosphine	metab_453	B(ii)	-	-	HMDB0247005	M+H, M+ACN+Na, M+NH4	C9H15O6P	0.8669	-	pos	-	-	-	-	Organic acids and derivatives	Carboxylic acids and derivatives	268.093	0.00204756	-	30.7	-7.69288	-	Tricarboxylic acids and derivatives	1154000	1267000	1416000	1392000	1275000	1269000	954800	951700	1024000	940800	905900	984900	922800	897500	860700	871900	841500	851500	892200	830300	864500	798200	943300	783300	848900
pos_1414	Helenalin	metab_458	B(ii)	-	-	HMDB0253066	M+K	C15H18O4	3.015	C09473	pos	-	-	-	-	Lipids and lipid-like molecules	Prenol lipids	301.085	0.0218735	-	46.2	4.99623	6754-13-8	Terpene lactones	131000	149800	151500	146100	108500	137000	17950	14390	24250	11610	16910	15460	7061	24740	2509	27710	5277	15600	18300	13650	12770	15940	12460	2454	42710
pos_1434	Phe Val Asp	metab_479	B(i)	-	-	-	M+H	C18H25N3O6	3.0616	-	pos	-	-	-	-	-	-	380.181	0.0157125	75.6	-	-1.52665	-	-	0	3905	0	0	0	0	145200	143200	113000	200400	173700	68960	100100	56400	60760	83570	111300	67170	72620	74960	80420	73180	107200	66510	64590
pos_1439	Cephaeline	metab_484	B(ii)	map00950;map01110;map01063	Isoquinoline alkaloid biosynthesis;Biosynthesis of secondary metabolites;Biosynthesis of alkaloids derived from shikimate pathway	HMDB0249806	M+H-2H2O	C28H38N2O4	3.069	C09390	pos	-	-	Metabolism;Metabolism;Metabolism	Biosynthesis of other secondary metabolites;Global and overview maps;Chemical structure transformation maps	Alkaloids and derivatives	Emetine alkaloids	431.265	0.0166031	-	55.8	-9.56985	483-17-0	Not Available	153800	215200	182900	149800	164900	175200	59300	39770	108400	70720	65500	65870	52410	84310	54360	65500	70890	41280	66260	109200	105400	78430	107500	73570	101500
pos_144	Fagomine	metab_485	B(ii)	-	-	HMDB0033453	M+H-H2O, M+H, M+ACN+H	C6H13NO3	0.8593	C10144	pos	-	-	-	-	Organoheterocyclic compounds	Piperidines	130.086	0.00750097	-	37.5	0.44367	53185-12-9	Not Available	11520000	11830000	12340000	12160000	12080000	11190000	7959000	7820000	8285000	7964000	8001000	7995000	8025000	7630000	7509000	8064000	7813000	7407000	7936000	8471000	7977000	7827000	9089000	7940000	9471000
pos_1440	5-Methyldeoxycytidine	metab_486	B(ii)	-	-	HMDB0002224	M+H-2H2O	C10H15N3O4	3.0768	C03592	pos	-	-	-	-	Nucleosides, nucleotides, and analogues	Pyrimidine nucleosides	206.094	0.866176	-	67.8	7.9534	838-07-3	Pyrimidine 2''-deoxyribonucleosides	6561	9352	19420	17770	19610	10340	9877	2653	12550	12980	0	11900	9706	15720	7370	7129	4775	0	3951	0	6159	10100	6490	0	14080
pos_1444	(+/-)-Tryptophan	metab_490	B(ii)	-	-	HMDB0030396	2M+H	C11H12N2O2	3.0846	C00806	pos	-	-	-	-	Organoheterocyclic compounds	Indoles and derivatives	409.187	0.0863995	-	48.4	-1.04183	1954-12-06	Indolyl carboxylic acids and derivatives	4391000	5547000	5566000	5412000	4436000	4903000	870100	729600	1710000	1066000	1069000	1380000	1473000	1270000	1220000	1546000	1459000	1299000	1611000	1688000	1798000	1565000	2030000	1488000	2484000
pos_1446	Albendazole sulfone	metab_492	B(ii)	-	-	HMDB0060561	M+H-2H2O	C12H15N3O4S	3.0924	C16626	pos	-	-	-	-	Organoheterocyclic compounds	Benzimidazoles	262.065	0.875155	-	32.6	2.37135	75184-71-3	2-benzimidazolylcarbamic acid esters	69360	90850	87370	75630	110800	86250	0	0	0	0	0	0	0	0	0	0	0	0	0	0	0	0	0	0	3274
pos_1448	Phenol	metab_494	B(i)	map01100;map01220;map01120;map00627;map04974;map05208;map00362;map00361;map00350;map07216	Metabolic pathways;Degradation of aromatic compounds;Microbial metabolism in diverse environments;Aminobenzoate degradation;Protein digestion and absorption;Chemical carcinogenesis - reactive oxygen species;Benzoate degradation;Chlorocyclohexane and chlorobenzene degradation;Tyrosine metabolism;Catecholamine transferase inhibitors	HMDB0013674;HMDB0000228;PW_C000153	M+H	C6H6O	3.0998	C01108;C00146;C15584	pos	-	-	Metabolism;Metabolism;Metabolism;Metabolism;Organismal Systems;Human Diseases;Metabolism;Metabolism;Metabolism;Drug Development	Global and overview maps;Global and overview maps;Global and overview maps;Xenobiotics biodegradation and metabolism;Digestive system;Cancer: overview;Xenobiotics biodegradation and metabolism;Xenobiotics biodegradation and metabolism;Amino acid metabolism;Target-based classification: Enzymes	Benzenoids	Phenols	95.0495	0.14518	49.8	-	3.87644	108-95-2;87-66-1	Benzenetriols and derivatives	26150	19500	11630	20440	20360	4896	12460	22870	11980	21420	31730	15300	22190	14410	26210	22580	15550	16020	22130	4022	19300	16210	13620	17760	16790
pos_1449	Hydroxyoxazolone	metab_495	B(ii)	-	-	HMDB0253283	2M+ACN+H	C3H3NO3	3.0998	-	pos	-	-	-	-	Organoheterocyclic compounds	Azoles	244.055	0.866159	-	38.2	-8.37252	-	Oxazoles	106100	103500	72650	67380	67320	100200	0	0	0	0	0	0	0	0	0	0	0	0	0	0	0	0	0	0	2999
pos_1450	8'-hydroxyabscisate	metab_497	B(ii)	map00906;map01110	Carotenoid biosynthesis;Biosynthesis of secondary metabolites	HMDB0304246	M+ACN+H	C15H19O5-	3.107	C15514	pos	-	-	Metabolism;Metabolism	Metabolism of terpenoids and polyketides;Global and overview maps	Lipids and lipid-like molecules	Prenol lipids	321.155	0.021549	-	43.8	-6.87761	-	Sesquiterpenoids	597400	794400	752600	792000	654300	748900	482000	407200	482800	425900	509800	382000	342200	295900	252000	373000	307800	361100	258800	401400	256000	323500	344700	279000	492000
pos_1452	P-coumaroyltriacetic acid lactone	metab_499	B(ii)	-	-	HMDB0304447	M+H	C15H11O5-	3.1216	C12087	pos	-	-	-	-	Phenylpropanoids and polyketides	Cinnamic acids and derivatives	272.068	0.866288	-	58.5	0.367402	-	Hydroxycinnamic acids and derivatives	817900	642700	818600	687200	631400	566200	0	0	0	0	0	0	0	0	0	0	0	0	0	0	0	0	0	0	0
pos_1462	(-)-Epicatechin 6-C-glucoside	metab_510	B(ii)	-	-	HMDB0037399	M+Na	C21H24O11	3.2249	-	pos	-	-	-	-	Phenylpropanoids and polyketides	Flavonoids	475.121	0.0659188	-	30.9	-0.987961	103215-49-2	Biflavonoids and polyflavonoids	1102000	1048000	1377000	852000	1185000	1193000	41410	0	746000	44110	40290	438400	0	220800	0	25540	48090	486000	225600	0	0	0	0	0	372100
pos_1463	Methimazole	metab_511	B(ii)	-	-	HMDB0014901	M+ACN+Na	C4H6N2S	3.2399	C07190	pos	-	-	-	-	Organoheterocyclic compounds	Azolines	178.042	0.866074	-	39.4	7.54519	60-56-0	Imidazolines	38440	0	7356	27030	70220	28170	0	0	15990	7375	6244	19040	6949	0	13140	7815	0	9287	0	0	0	0	6524	0	0
pos_1464	Leucylleucine	metab_512	B(ii)	-	-	HMDB0028933;HMDB0254039	M+H-H2O	C12H24N2O3	3.2473	C11332	pos	-	-	-	-	Organic acids and derivatives	Carboxylic acids and derivatives	227.175	0.0048465	-	61.1	-0.880256	3303-31-9	Amino acids, peptides, and analogues	35560000	36050000	36020000	35080000	36440000	35070000	31920000	32250000	31010000	30280000	29290000	34050000	31690000	37040000	37390000	33210000	32890000	38730000	36160000	30740000	31970000	36020000	28650000	33180000	35880000
pos_1465	Ile Leu Glu	metab_513	B(i)	-	-	-	M+H	C17H31N3O6	3.2548	-	pos	-	-	-	-	-	-	374.228	0.918202	91.7	-	-1.40251	-	-	0	0	0	0	0	0	44290	27380	18160	81260	66420	0	69730	27100	30760	8025	20480	0	9023	0	13320	0	64410	22780	9370
pos_1469	Biotin sulfone	metab_517	B(ii)	map00780	Biotin metabolism	HMDB0004818	M+H-H2O	C10H16N2O5S	3.2851	C20387	pos	-	-	Metabolism	Metabolism of cofactors and vitamins	Organoheterocyclic compounds	Thienoimidazolidines	259.074	0.0205231	-	39.1	-0.928762	40720-05-6	Not Available	303400	291800	319700	315800	245400	297600	50020	43750	89370	44450	100600	52330	97250	38850	30770	68190	82840	47090	85100	94250	97930	77790	114300	73840	126400
pos_1472	Indoleacetaldehyde	metab_521	B(ii)	map01100;map00380	Metabolic pathways;Tryptophan metabolism	PW_C000926;HMDB0001190	M+H-H2O	C10H9NO	3.3079	C00637	pos	-	-	Metabolism;Metabolism	Global and overview maps;Amino acid metabolism	Organoheterocyclic compounds	Indoles and derivatives	142.065	0.0135064	-	32.9	-0.0151252	2591-98-2	Indoles	34020	52970	33220	28020	56670	29790	27900	20470	31760	36460	15340	19460	17950	22190	16170	19280	6572	26900	14500	23230	26090	24240	17950	21560	26160
pos_1473	Umbelliferone	metab_522	B(ii)	map01110;map00999;map01061	Biosynthesis of secondary metabolites;Biosynthesis of various plant secondary metabolites;Biosynthesis of phenylpropanoids	HMDB0029865;MJDBOTE0000399	M+H	C9H6O3	3.3155	C09315	pos	-	-	Metabolism;Metabolism;Metabolism	Global and overview maps;Biosynthesis of other secondary metabolites;Chemical structure transformation maps	Phenylpropanoids and polyketides	Coumarins and derivatives	163.039	0.0087187	-	54.6	-0.626617	93-35-6	Hydroxycoumarins	59370	63360	68320	60530	55250	60690	21810	23760	34440	9282	47410	29780	30490	22530	14250	36320	21710	17460	30320	30250	29170	30510	23610	18280	39720
pos_1478	Adipate semialdehyde	metab_525	B(ii)	map01100;map01220;map00930;map01120	Metabolic pathways;Degradation of aromatic compounds;Caprolactam degradation;Microbial metabolism in diverse environments	HMDB0012882	M+H-2H2O	C6H10O3	3.3537	C06102	pos	-	-	Metabolism;Metabolism;Metabolism;Metabolism	Global and overview maps;Global and overview maps;Xenobiotics biodegradation and metabolism;Global and overview maps	Lipids and lipid-like molecules	Fatty Acyls	95.0495	0.0185195	-	35.7	2.98934	928-81-4	Fatty acids and conjugates	47840	44570	49990	56460	52600	50240	41390	48080	47730	27800	33710	43560	41050	38140	52110	38440	38830	33540	30100	34580	37760	39320	40440	39060	45680
pos_1482	4-Hydroxybenzoic acid glucoside	metab_530	B(ii)	-	-	HMDB0303772	M+Na	C13H16O8	3.3842	-	pos	-	-	-	-	Organic oxygen compounds	Organooxygen compounds	323.073	0.0147752	-	40.1	-1.35425	-	Carbohydrates and carbohydrate conjugates	516900	520300	500400	501300	479400	504300	306100	278700	306600	252400	275900	309400	323500	366600	412000	354100	377400	384400	369500	296100	351800	374200	287400	333100	434600
pos_1484	Scopoletin	metab_532	B(i)	map01110;map00999;map01061	Biosynthesis of secondary metabolites;Biosynthesis of various plant secondary metabolites;Biosynthesis of phenylpropanoids	HMDB0034344;MJDBOTE0001128	M+H	C10H8O4	3.3918	C01752	pos	-	-	Metabolism;Metabolism;Metabolism	Global and overview maps;Biosynthesis of other secondary metabolites;Chemical structure transformation maps	Phenylpropanoids and polyketides	Coumarins and derivatives	193.05	0.0081147	94.2	-	0.0030838	92-61-5	Hydroxycoumarins	231400	240000	289600	235000	239700	237600	220800	209200	247400	199300	235600	246800	218600	226500	233500	244800	244900	199400	226400	257400	238500	240300	250800	224500	242700
pos_1485	Salicylic Acid	metab_533	B(i)	map01100;map01220;map00996;map01110;map01120;map00626;map00624;map04976;map00621;map01053;map04075;map01070;map01061	Metabolic pathways;Degradation of aromatic compounds;Biosynthesis of various alkaloids;Biosynthesis of secondary metabolites;Microbial metabolism in diverse environments;Naphthalene degradation;Polycyclic aromatic hydrocarbon degradation;Bile secretion;Dioxin degradation;Biosynthesis of siderophore group nonribosomal peptides;Plant hormone signal transduction;Biosynthesis of plant hormones;Biosyn…	PW_C001263;HMDB0000840;HMDB0302214;HMDB0001895;MJDBZSJ0000117	M+H-H2O	C7H6O3	3.3996	C07588;C00805	pos	-	-	Metabolism;Metabolism;Metabolism;Metabolism;Metabolism;Metabolism;Metabolism;Organismal Systems;Metabolism;Metabolism;Environmental Information Processing;Metabolism;Metabolism	Global and overview maps;Global and overview maps;Biosynthesis of other secondary metabolites;Global and overview maps;Global and overview maps;Xenobiotics biodegradation and metabolism;Xenobiotics biodegradation and metabolism;Digestive system;Xenobiotics biodegradation and metabolism;Metabolism of terpenoids and polyketides;Signal transduction;Chemical structure transformation maps;Chemical str…	Benzenoids	Benzene and substituted derivatives	121.029	0.00478711	45.1	-	1.00552	487-54-7;69-72-7	Benzoic acids and derivatives	34710	33170	39300	31900	33270	31990	27200	26770	33550	26190	34460	26220	28530	25100	30330	31160	28570	20740	18090	31490	27230	24090	26540	28270	30720
pos_1487	Tenuazonic acid	metab_535	B(ii)	-	-	HMDB0036074	M+NH4	C10H15NO3	3.4149	C08511	pos	-	-	-	-	Organoheterocyclic compounds	Pyrrolines	215.139	0.00552995	-	54.6	-0.783165	610-88-8;27778-66-1	Not Available	137600	155400	160800	150200	132700	154300	74720	77500	87100	83500	87230	74840	83950	80520	70140	91010	102100	68800	92210	85700	84960	81330	109700	83350	102000
pos_1488	Isokobusone	metab_536	B(ii)	-	-	HMDB0036791	M+K	C14H22O2	3.4224	C16977	pos	-	-	-	-	Organic oxygen compounds	Organooxygen compounds	261.123	0.0149011	-	31	-7.50739	24173-72-6	Alcohols and polyols	316.3	400.7	730.4	394	248.4	262.4	85390	136900	117500	120100	87520	77810	173300	102700	135600	121300	171100	84240	129800	211800	232400	122300	256400	188200	110000
pos_1490	Streptozocin	metab_539	B(ii)	-	-	HMDB0258513;HMDB0014572;HMDB0258518	M+NH4	C8H15N3O7	3.4378	C07313	pos	-	-	-	-	Organic oxygen compounds	Organooxygen compounds	283.126	0.045109	-	37.5	4.83852	18883-66-4	Carbohydrates and carbohydrate conjugates	718200	732800	770800	720200	711700	708300	334100	344500	398200	310800	277900	354900	364300	324600	402200	338800	389000	366100	378800	357300	405200	361700	371500	364000	510500
pos_1499	3-Hexenoic acid	metab_548	B(ii)	-	-	LMFA01030009;HMDB0031501	M+	C6H10O2	3.508	-	pos	-	-	-	-	Lipids and lipid-like molecules	Fatty Acyls	114.069	0.00381048	-	32.9	9.61719	4219-24-3	Fatty acids and conjugates	518500	545800	515900	533100	531900	533300	481200	481700	471700	470000	436600	518000	474300	563400	573900	511500	494000	588000	537100	462800	492300	546800	421200	465100	548800
pos_15	9-F1-phytoprostane	metab_549	B(ii)	-	-	HMDB0304641	M+H-2H2O, M+H, M+2Na-H, M+Na	C18H32O5	6.181	-	pos	-	-	-	-	Lipids and lipid-like molecules	Fatty Acyls	351.214	0.0115696	-	53	-1.21676	-	Eicosanoids	16830000	13570000	13290000	15290000	13340000	12730000	12740000	12890000	11150000	11660000	14990000	12150000	12440000	10480000	12610000	10920000	13980000	8573000	11960000	19710000	16650000	15190000	16610000	17730000	15880000
pos_1501	Rosavin	metab_552	B(ii)	-	-	HMDB0257308	M+H	C20H28O10	3.5162	-	pos	-	-	-	-	Lipids and lipid-like molecules	Fatty Acyls	429.173	0.00647345	-	63.3	-6.16875	-	Fatty acyl glycosides	1262000	1469000	1527000	1419000	1248000	1415000	631600	625200	748200	658100	615700	685000	260100	274000	260400	317400	269600	263100	229000	273500	282300	237200	312700	250900	680800
pos_1505	(2R,6x)-7-Methyl-3-methylene-1,2,6,7-octanetetrol 2-glucoside	metab_556	B(ii)	-	-	HMDB0033216	M+Na	C16H30O9	3.5396	-	pos	-	-	-	-	Lipids and lipid-like molecules	Fatty Acyls	389.179	0.0116608	-	38.2	1.02715	219814-32-1	Fatty acyl glycosides	358100	462000	489800	424900	388600	435300	201500	208400	232100	216300	208500	217800	195400	164800	205400	186900	181300	145000	159000	176400	179600	143400	194800	174500	226400
pos_1514	NNAL-N-glucuronide	metab_566	B(ii)	map05204;map00980	Chemical carcinogenesis - DNA adducts;Metabolism of xenobiotics by cytochrome P450	HMDB0060498	M+H	C16H24N3O8+	3.5708	C19606	pos	-	-	Human Diseases;Metabolism	Cancer: overview;Xenobiotics biodegradation and metabolism	Organic oxygen compounds	Organooxygen compounds	387.162	0.00798258	-	64.5	-3.54822	-	Carbohydrates and carbohydrate conjugates	2423000	2762000	2802000	2443000	2254000	2595000	1047000	1089000	1399000	1154000	1218000	1337000	252200	289200	224000	334400	263400	264600	98950	135700	137400	127200	161900	117400	1159000
pos_1523	N(2)-phenylacetyl-L-glutaminate	metab_576	B(ii)	-	-	HMDB0062645	M+H-H2O	C13H16N2O4	3.6103	C05597	pos	-	-	-	-	Organic acids and derivatives	Carboxylic acids and derivatives	247.108	0.0115361	-	52.7	-0.538988	-	Amino acids, peptides, and analogues	47840	47810	49440	43620	44820	40280	87240	108600	100200	92480	109300	80960	143900	126000	125500	146100	150300	118900	238600	270300	308400	168700	337700	243400	141300
pos_1527	Epinephrine	metab_580	B(i)	map01100;map05207;map02024;map04261;map04923;map02020;map04024;map04080;map04924;map00350	Metabolic pathways;Chemical carcinogenesis - receptor activation;Quorum sensing;Adrenergic signaling in cardiomyocytes;Regulation of lipolysis in adipocytes;Two-component system;cAMP signaling pathway;Neuroactive ligand-receptor interaction;Renin secretion;Tyrosine metabolism	PW_C000048;HMDB0000068;MJDBOTE0000810	M+H	C9H13NO3	3.6493	C00788	pos	Hormones and transmitters;Hormones and transmitters	Other hormones;Neurotransmitters	Metabolism;Human Diseases;Cellular Processes;Organismal Systems;Organismal Systems;Environmental Information Processing;Environmental Information Processing;Environmental Information Processing;Organismal Systems;Metabolism	Global and overview maps;Cancer: overview;Cellular community - prokaryotes;Circulatory system;Endocrine system;Signal transduction;Signal transduction;Signaling molecules and interaction;Endocrine system;Amino acid metabolism	Benzenoids	Phenols	184.097	0.00583744	81.3	-	-0.0642642	51-43-4	Benzenediols	81790	87880	82650	87550	73610	77370	65950	66370	73610	66530	73910	71680	63550	75320	74780	78840	70680	75890	71240	67290	66820	69000	73100	64760	73040
pos_1531	Oleuropein	metab_585	B(ii)	-	-	HMDB0035872;MJDBOTE0001617	M+CH3OH+H	C25H32O13	3.6727	C09794	pos	-	-	-	-	Lipids and lipid-like molecules	Prenol lipids	573.215	0.00791979	-	57.3	-4.63432	32619-42-4	Sesquiterpenoids	536300	559600	541000	550600	497900	551900	2136000	2185000	2594000	2092000	2398000	2604000	420400	492600	377600	468100	454400	430800	392800	458700	407700	415400	468800	382900	1011000
pos_1535	Paucine	metab_589	B(ii)	-	-	HMDB0029876	M+H-H2O	C13H18N2O3	3.6889	C03002	pos	-	-	-	-	Benzenoids	Phenols	233.128	0.00158624	-	49.7	-0.948137	29554-26-5	Benzenediols	15490	20900	21880	19490	13000	19440	103800	169600	108800	128300	133400	103000	141700	95640	128700	116300	152600	97050	86260	115100	139000	60720	157500	92440	88570
pos_1542	5-Acetamidovalerate	metab_597	B(ii)	map01100;map00310	Metabolic pathways;Lysine degradation	LMFA01030987;HMDB0012175	2M+ACN+H	C7H13NO3	3.7123	C03087	pos	-	-	Metabolism;Metabolism	Global and overview maps;Amino acid metabolism	Lipids and lipid-like molecules	Fatty Acyls	360.213	0.0155274	-	56.9	-1.19609	-	Fatty acids and conjugates	0	0	0	0	0	0	129300	97020	68610	126700	154900	59390	64970	54560	42790	50110	64940	52980	88180	71040	78960	66550	109000	67570	58990
pos_1546	Tryptophol	metab_601	B(ii)	map00380	Tryptophan metabolism	HMDB0003447;MJDBOTE0000453	M+ACN+H	C10H11NO	3.7435	C00955	pos	-	-	Metabolism	Amino acid metabolism	Organoheterocyclic compounds	Indoles and derivatives	203.118	0.00923359	-	43.2	-0.578551	526-55-6	Indoles	0	0	0	0	0	0	161700	191800	112200	152000	193500	129400	155500	125900	135300	149100	169300	121100	198200	289000	282300	170500	319800	219500	136200
pos_1547	Aminosalicylic Acid	metab_602	B(ii)	-	-	HMDB0014378	2M+H	C7H7NO3	3.7435	C02518	pos	-	-	-	-	Benzenoids	Benzene and substituted derivatives	307.092	0.00701068	-	48	-1.07049	65-49-6	Benzoic acids and derivatives	204300	202700	210100	206500	196700	200100	165800	167300	189100	160400	184400	191100	178500	158500	153300	173800	186100	166600	158100	207500	166400	178500	199700	175600	186200
pos_156	6-Oxopiperidine-2-carboxylic acid	metab_616	B(ii)	-	-	HMDB0061705	M+H-2H2O, M+CH3OH+H	C6H9NO3	0.4602	-	pos	-	-	-	-	Organic acids and derivatives	Carboxylic acids and derivatives	108.045	0.0122937	-	54.3	2.08413	-	Amino acids, peptides, and analogues	361200	403200	363900	375300	377700	381800	352900	362100	364400	362700	368000	395200	379600	405200	408000	411900	353000	471900	411400	377400	379100	379200	365800	359900	381200
pos_1562	Val Gly His	metab_619	B(i)	-	-	-	M+H	C13H21N5O4	3.8066	-	pos	-	-	-	-	-	-	312.165	0.00107674	58.3	-	-5.40608	-	-	515300	532200	541100	517200	504300	514700	366700	354700	401300	346900	385800	396200	338000	352200	343500	341500	335800	367600	295700	296900	286100	304400	290100	286800	400400
pos_1566	Quinoline-4-carboxylic acid	metab_623	B(ii)	-	-	HMDB0257047	M+ACN+H	C10H7NO2	3.8457	C06414	pos	-	-	-	-	Organoheterocyclic compounds	Quinolines and derivatives	215.081	0.0199824	-	50.6	-0.308463	486-74-8	Quinoline carboxylic acids	219600	220300	261200	223400	222500	226000	274000	309600	265300	335100	370600	241700	377800	288400	281500	333500	365200	269900	301200	372400	411800	282000	506300	343200	290000
pos_1575	Aciclovir	metab_633	B(ii)	map04976	Bile secretion	HMDB0014925;MJDBOTE0001429	M+ACN+H	C8H11N5O3	3.8768	C06810	pos	-	-	Organismal Systems	Digestive system	Organoheterocyclic compounds	Imidazopyrimidines	267.12	0.00932024	-	36.4	-0.0132884	59277-89-3	Purines and purine derivatives	302200	345700	326800	269900	298900	302500	367600	382800	380700	389400	412800	346000	558400	450700	435100	531400	536600	423200	488700	605200	536100	543300	638300	529800	459000
pos_1582	TRIMAZOSIN	metab_641	B(ii)	-	-	HMDB0259229	M+H-H2O	C20H29N5O6	3.908	-	pos	-	-	-	-	Organoheterocyclic compounds	Diazinanes	418.207	0.0214649	-	61.2	-4.17191	-	Piperazines	151700	155900	155400	295900	197400	196900	52770	62950	113900	41080	56520	118500	0	0	0	0	209.3	0	0	374.1	0	285.6	0	0	49570
pos_1590	Ace inhibitor BG-2	metab_650	B(ii)	-	-	HMDB0247890	M+2H	C57H89N13O13S	3.9392	-	pos	-	-	-	-	Organic Polymers	Polypeptides	598.83	0.00776683	-	56.7	2.55065	-	Not Available	0	0	0	0	0	0	975300	1143000	613100	1198000	1232000	509100	1178000	760400	944800	860000	1096000	777900	1133000	1430000	1434000	997000	1591000	1309000	645100
pos_1591	Limonene-1,2-epoxide	metab_651	B(i)	map00903;map01120	Limonene degradation;Microbial metabolism in diverse environments	LMPR0102090015;HMDB0035158	M+H	C10H16O	3.9548	C07271	pos	-	-	Metabolism;Metabolism	Metabolism of terpenoids and polyketides;Global and overview maps	Organoheterocyclic compounds	Oxepanes	153.127	0.0059994	34.2	-	-0.447064	1195-92-2	Not Available	169700	188200	188800	170300	169900	171300	132100	138400	156200	145100	157800	152300	155700	144100	139500	153100	157300	137700	118700	142700	131400	123800	164400	127100	154800
pos_1594	Hydroxyl frovatriptan	metab_654	B(ii)	-	-	HMDB0061150	M+H-H2O	C14H19N3O2	3.9703	-	pos	-	-	-	-	Organoheterocyclic compounds	Indoles and derivatives	244.144	0.0151226	-	37.3	-0.709351	-	Carbazoles	0	0	0	0	0	0	155100	232300	129400	161200	196400	110500	164800	93450	119900	97120	159800	89870	68840	120200	114400	56780	131100	83210	92900
pos_1601	N-arachidonylethanolamine	metab_663	B(ii)	map04080;map04750;map04723;map04714;map04361	Neuroactive ligand-receptor interaction;Inflammatory mediator regulation of TRP channels;Retrograde endocannabinoid signaling;Thermogenesis;Axon regeneration	HMDB0255084;HMDB0004080	M+ACN+Na	C22H39NO	3.9857	C11695	pos	-	-	Environmental Information Processing;Organismal Systems;Organismal Systems;Organismal Systems;Organismal Systems	Signaling molecules and interaction;Sensory system;Nervous system;Environmental adaptation;Development and regeneration	Organic nitrogen compounds	Organonitrogen compounds	397.317	0.00342708	-	69.9	-6.41701	94421-68-8	Amines	354200	372000	472200	686300	598100	509000	457900	410000	415400	347200	372200	520900	366100	498700	599500	462800	433100	595600	628100	437400	448700	461700	307200	387800	461700
pos_1613	Deoxyinosine	metab_676	B(ii)	map01100;map02010;map01232;map00230	Metabolic pathways;ABC transporters;Nucleotide metabolism;Purine metabolism	HMDB0000071;PW_C000050;MJDBOTE0001081	M+	C10H12N4O4	4.0709	C05512	pos	-	-	Metabolism;Environmental Information Processing;Metabolism;Metabolism	Global and overview maps;Membrane transport;Global and overview maps;Nucleotide metabolism	Nucleosides, nucleotides, and analogues	Purine nucleosides	252.086	0.0103041	-	45.4	2.15717	890-38-0	Purine 2''-deoxyribonucleosides	215100	240100	251900	231800	196000	245200	157200	166000	175900	170800	174600	187600	187100	156100	159000	194800	184600	153400	168300	188900	182600	184200	200800	183600	191100
pos_1618	(-)-2-Difluoromethylornithine	metab_681	B(ii)	-	-	HMDB0242197	2M+Na	C6H12F2N2O2	4.1174	C07997	pos	-	-	-	-	Organic acids and derivatives	Carboxylic acids and derivatives	387.162	0.0148502	-	33	-1.16158	-	Amino acids, peptides, and analogues	751800	839600	929300	887400	659800	788000	562700	482600	628600	597300	661600	524200	494200	390700	342600	448900	449600	314300	242100	331300	346900	214900	432000	292900	550200
pos_1622	Mibefradil	metab_686	B(ii)	-	-	HMDB0254702	M+H-2H2O	C29H38FN3O3	4.1485	C07222	pos	-	-	-	-	Benzenoids	Tetralins	460.275	0.00573425	-	41.5	-1.908	116644-53-2	Not Available	4627000	4281000	4456000	4387000	4575000	4402000	4231000	4099000	4035000	3959000	3712000	4558000	4150000	4583000	4464000	4288000	4359000	5196000	4502000	3602000	3885000	4302000	3438000	4290000	4570000
pos_1627	Peganine	metab_691	B(i)	map00996;map01063	Biosynthesis of various alkaloids;Biosynthesis of alkaloids derived from shikimate pathway	HMDB0256199;MJDBOTE0001206	M+H-H2O	C11H12N2O	4.1719	C10733	pos	-	-	Metabolism;Metabolism	Biosynthesis of other secondary metabolites;Chemical structure transformation maps	Organoheterocyclic compounds	Diazanaphthalenes	171.092	0.0785528	37.8	-	-0.442254	6159-55-3	Benzodiazines	0	0	1593	630.4	463.5	556.2	362300	374800	216100	335100	412900	260900	251300	219500	220600	241300	253300	224400	171500	205500	232200	166800	248000	204200	165000
pos_163	Ornithine	metab_694	B(i)	map01100;map00220;map00997;map02010;map01210;map00330;map00470;map00998;map00480;map01230;map01110;map01064;map01060	Metabolic pathways;Arginine biosynthesis;Biosynthesis of various other secondary metabolites;ABC transporters;2-Oxocarboxylic acid metabolism;Arginine and proline metabolism;D-Amino acid metabolism;Biosynthesis of various antibiotics;Glutathione metabolism;Biosynthesis of amino acids;Biosynthesis of secondary metabolites;Biosynthesis of alkaloids derived from ornithine, lysine and nicotinic acid;…	HMDB0000214;HMDB0003374;PW_C000140;MJDBOTE0000357	M+H-H2O, M+H	C5H12N2O2	0.5457	C00077;C00515;C01602	pos	Peptides;-;-	Amino acids;-;-	Metabolism;Metabolism;Metabolism;Environmental Information Processing;Metabolism;Metabolism;Metabolism;Metabolism;Metabolism;Metabolism;Metabolism;Metabolism;Metabolism	Global and overview maps;Amino acid metabolism;Biosynthesis of other secondary metabolites;Membrane transport;Global and overview maps;Amino acid metabolism;Metabolism of other amino acids;Biosynthesis of other secondary metabolites;Metabolism of other amino acids;Global and overview maps;Global and overview maps;Chemical structure transformation maps;Chemical structure transformation maps	Organic acids and derivatives	Carboxylic acids and derivatives	133.097	0.00938181	65.2	-	0.157821	348-66-3;70-26-8;3184-13-2	Amino acids, peptides, and analogues	5542	5239	8025	6505	7078	4272	125000	111200	182200	115700	114300	182200	193900	218600	192300	211500	185100	224600	188500	175100	184500	183100	208800	182700	52020
pos_1638	Histidylasparagine	metab_703	B(ii)	-	-	HMDB0028880	2M+ACN+Na	C10H15N5O4	4.2342	-	pos	-	-	-	-	Organic acids and derivatives	Carboxylic acids and derivatives	602.244	0.000986022	-	35	6.55537	158691-82-8	Amino acids, peptides, and analogues	570700	509000	615900	558400	507800	555200	401000	393400	412400	444600	478100	393300	457300	452900	408300	480600	485500	400400	380500	459000	409500	410200	495000	401800	469700
pos_1639	6-Deoxy-4-O-(3,6-di-O-methyl-beta-D-glucopyranosyl)-2,3-di-O-methyl-alpha-L-mannopyranose	metab_704	B(ii)	-	-	HMDB0249889	M+NH4	C16H30O10	4.2498	-	pos	-	-	-	-	Organic oxygen compounds	Organooxygen compounds	400.217	0.0105506	-	65.2	-0.772922	-	Carbohydrates and carbohydrate conjugates	1467000	1314000	1354000	1428000	1378000	1425000	1340000	1286000	1242000	1208000	1137000	1377000	1253000	1411000	1361000	1367000	1238000	1437000	1327000	1080000	1174000	1346000	1035000	1243000	1387000
pos_1645	3,4-Dimethylstyrene	metab_711	B(i)	-	-	-	M+H	C10H12	4.2966	-	pos	-	-	-	-	-	-	133.101	0.00744589	42.9	-	0.275264	-	-	112800	120200	123000	118200	103200	115500	67810	69040	77940	66500	76250	77570	59470	57960	58460	66560	65060	56780	52390	66070	60990	55050	67860	55890	82370
pos_1648	LysoPE(18:0/0:0)	metab_714	B(ii)	-	-	HMDB0011130	M+Na	C23H48NO7P	4.3044	-	pos	-	-	-	-	Lipids and lipid-like molecules	Glycerophospholipids	504.301	0.00562334	-	72.2	-9.92886	69747-55-3	Glycerophosphoethanolamines	4803000	4419000	4399000	4598000	4378000	4597000	4257000	4089000	4098000	3794000	3791000	4428000	3938000	4516000	4578000	4432000	4146000	5123000	4381000	3724000	3962000	4487000	3680000	4272000	4555000
pos_1651	Pipecolic acid betaine	metab_718	B(ii)	-	-	HMDB0304552;HMDB0033433;HMDB0304559	M+CH3OH+H	C21H20O10	4.3122	C08283	pos	-	-	-	-	Organic acids and derivatives	Carboxylic acids and derivatives	465.139	0.0146219	-	87	0.0526766	472-22-0	Amino acids, peptides, and analogues	376100	270300	275500	225600	402800	157200	67080	2066	0	24570	40180	77310	24960	163200	28320	137200	0	89570	1632	35900	16940	78300	42880	29170	106500
pos_1652	Indole-3-acetamide	metab_719	B(i)	map01100;map00380	Metabolic pathways;Tryptophan metabolism	HMDB0029739	M+H	C10H10N2O	4.3278	C02693	pos	-	-	Metabolism;Metabolism	Global and overview maps;Amino acid metabolism	Organoheterocyclic compounds	Indoles and derivatives	175.087	0.000391951	71	-	-0.0614688	879-37-8	Indoles	107900	83430	106800	92940	103000	78680	101800	104800	159300	102400	106000	142200	109100	129400	107400	131600	123100	124500	101500	83240	102100	115700	98220	104800	118800
pos_1659	Scolymoside	metab_726	B(ii)	map00944	Flavone and flavonol biosynthesis	HMDB0005799	M+Na	C27H30O15	4.3512	C12630	pos	-	-	Metabolism	Biosynthesis of other secondary metabolites	Phenylpropanoids and polyketides	Tannins	617.148	0.0224113	-	32.4	-0.255966	25694-72-8	Hydrolyzable tannins	735600	684400	792900	794500	689800	664400	1058000	930900	1247000	906100	1168000	1282000	948200	1148000	947600	1119000	945300	1148000	1085000	1041000	996200	1194000	973200	990700	1061000
pos_1666	Cuminaldehyde	metab_734	B(i)	map01100;map01220;map00622;map01120	Metabolic pathways;Degradation of aromatic compounds;Xylene degradation;Microbial metabolism in diverse environments	HMDB0002214	M+H	C10H12O	4.4057	C06577	pos	-	-	Metabolism;Metabolism;Metabolism;Metabolism	Global and overview maps;Global and overview maps;Xenobiotics biodegradation and metabolism;Global and overview maps	Lipids and lipid-like molecules	Prenol lipids	149.096	0.00657798	46.2	-	-0.112193	122-03-2	Monoterpenoids	68290	68830	69060	69030	59740	68740	80190	77440	78180	77970	91720	79870	124200	104900	108000	126900	122700	109600	102600	124400	120100	112100	134300	114700	96140
pos_1670	Paliperidone	metab_739	B(ii)	-	-	HMDB0256085;HMDB0015396;HMDB0247256	M+NH4	C23H27FN4O3	4.4214	C21516	pos	-	-	-	-	Organoheterocyclic compounds	Pyridopyrimidines	444.244	0.00786729	-	36.5	7.29143	144598-75-4	Not Available	2091000	2068000	2011000	1990000	2161000	2143000	2035000	1979000	1855000	1742000	1755000	2085000	1832000	2129000	2094000	1982000	1880000	2439000	2027000	1597000	1801000	1997000	1555000	1888000	2110000
pos_1676	2-Methyl-3-(2-pentenyl)-2-cyclopenten-1-one	metab_745	B(ii)	-	-	HMDB0037294	M+2Na-H	C11H16O	4.4604	-	pos	-	-	-	-	Organic oxygen compounds	Organooxygen compounds	209.092	0.0164763	-	35.4	4.3965	11050-62-7	Carbonyl compounds	37210	37800	34530	33700	33220	36730	48770	43800	49110	47900	50110	54780	49410	42950	48210	52960	51250	45020	44840	51740	53920	46730	49510	46200	49540
pos_1690	Cucurbitacin A	metab_761	B(ii)	-	-	LMST01010103;HMDB0302593	M+NH4	C32H46O9	4.5539	C08793	pos	-	-	-	-	Lipids and lipid-like molecules	Steroids and steroid derivatives	592.354	0.0215391	-	74.3	9.94558	6040-19-3	Cucurbitacins	2506000	2484000	2472000	2465000	2481000	2582000	2506000	2342000	2409000	2140000	2182000	2508000	2260000	2557000	2585000	2527000	2483000	2970000	2521000	2053000	2278000	2434000	1899000	2519000	2521000
pos_1702	4-Piperidinone, 1-hydroxy-2,2,6,6-tetramethyl-	metab_775	B(i)	-	-	-	M+H	C9H17NO2	4.6319	-	pos	-	-	-	-	-	-	172.133	0.0095495	37.6	-	-0.536101	-	-	212400	204900	199900	195700	205400	197000	200400	207300	194800	183800	164300	204800	191700	197100	205100	196800	194400	235400	202100	163300	177900	187500	160900	261500	213200
pos_1704	Phe Phe	metab_777	B(i)	-	-	-	M+H	C18H20N2O3	4.6552	-	pos	-	-	-	-	-	-	313.154	0.00923856	40.4	-	-1.21875	-	-	59.69	1292	0	179.8	0	665.9	292500	200700	179100	277100	326400	185400	79170	60640	59450	76040	81650	57120	147800	147500	158800	135400	166300	127600	108600
pos_1708	Ile Asn Phe	metab_781	B(i)	-	-	-	M+H	C19H28N4O5	4.6793	-	pos	-	-	-	-	-	-	393.213	0.0061678	62.8	-	-1.05874	-	-	62.85	29.62	0	123.2	21.46	0	174100	149800	106000	182000	214300	98330	127900	97010	92780	107100	112000	81540	149600	169400	171200	143600	175900	135200	97090
pos_1714	Dhesn	metab_788	B(ii)	-	-	HMDB0251109	M+H-H2O	C30H39N5O5	4.7105	-	pos	-	-	-	-	Alkaloids and derivatives	Ergoline and derivatives	532.296	0.0120681	-	33.6	8.16342	-	Lysergic acids and derivatives	2416000	2547000	2567000	2420000	2415000	2429000	2517000	2313000	2268000	2066000	1980000	2450000	2317000	2462000	2337000	2439000	2354000	2700000	2462000	1983000	2156000	2348000	1797000	2270000	2480000
pos_1719	Fraxinellone	metab_793	B(i)	-	-	-	M+H-H2O	C14H16O3	4.7495	-	pos	-	-	-	-	-	-	215.107	0.0414006	57.4	-	-0.134188	-	-	1598	0	0	0	0	1876	44550	40920	40120	47420	51920	34490	87700	73220	71340	87040	97270	72720	78750	95430	90040	80050	109000	84800	52680
pos_1721	Sec-o-Glucosylhamaudol	metab_796	B(ii)	-	-	HMDB0258199	M+ACN+Na	C21H26O10	4.7572	C17484	pos	-	-	-	-	Organoheterocyclic compounds	Benzopyrans	502.171	0.0148998	-	55	5.02449	-	1-benzopyrans	417400	417400	519600	463000	418700	427200	291500	268400	332200	237700	308700	338300	294500	250500	251300	272500	322000	260900	325200	369600	337700	355800	376300	325100	366100
pos_1725	PA(14:0/24:0)	metab_800	B(ii)	map01100;map00564;map01110;map00561;map05212;map05200;map04975;map04024;map05231;map04072;map04912;map04070;map04666	Metabolic pathways;Glycerophospholipid metabolism;Biosynthesis of secondary metabolites;Glycerolipid metabolism;Pancreatic cancer;Pathways in cancer;Fat digestion and absorption;cAMP signaling pathway;Choline metabolism in cancer;Phospholipase D signaling pathway;GnRH signaling pathway;Phosphatidylinositol signaling system;Fc gamma R-mediated phagocytosis	PW_C062210;HMDB0114793	M+H+Na	C41H81O8P	4.7728	C00416	pos	Lipids	Phospholipids	Metabolism;Metabolism;Metabolism;Metabolism;Human Diseases;Human Diseases;Organismal Systems;Environmental Information Processing;Human Diseases;Environmental Information Processing;Organismal Systems;Environmental Information Processing;Organismal Systems	Global and overview maps;Lipid metabolism;Global and overview maps;Lipid metabolism;Cancer: specific types;Cancer: overview;Digestive system;Signal transduction;Cancer: overview;Signal transduction;Endocrine system;Signal transduction;Immune system	Lipids and lipid-like molecules	Glycerophospholipids	378.278	0.00561092	-	42.9	-9.22598	-	Glycerophosphates	0	0	0	0	0	0	233900	237400	149100	267900	267900	123400	185900	176000	162200	181000	222800	178900	288500	317100	322100	267300	339400	269200	141700
pos_1735	Multiflorin B	metab_811	B(ii)	-	-	HMDB0303597;LMPK12111858	M+Na	C27H30O15	4.8196	C17600	pos	-	-	-	-	Phenylpropanoids and polyketides	Flavonoids	617.148	0.011942	-	69.2	-0.207712	-	Flavonoid glycosides	1089000	1103000	1234000	1085000	1079000	1115000	434300	311000	387400	376200	377600	425100	317900	424200	338300	392400	349100	484600	409100	349600	362500	373800	341400	338100	665400
pos_1746	Indolepyruvate	metab_823	B(ii)	map01100;map00380	Metabolic pathways;Tryptophan metabolism	HMDB0060484	M+ACN+H	C11H9NO3	4.9134	C00331	pos	-	-	Metabolism;Metabolism	Global and overview maps;Amino acid metabolism	Organoheterocyclic compounds	Indoles and derivatives	245.092	0.0197482	-	44.7	-0.519227	392-12-1	Indolyl carboxylic acids and derivatives	250000	272600	296800	260000	265000	280000	186600	189100	208800	186700	220500	230200	193300	186000	179000	210300	225900	180000	199100	241400	212400	212200	227000	210400	225800
pos_1763	Indolelactic acid	metab_842	B(ii)	-	-	HMDB0000671	M+ACN+H	C11H11NO3	5.0679	C02043	pos	-	-	-	-	Organoheterocyclic compounds	Indoles and derivatives	247.108	0.0121766	-	64.7	-0.94742	7417-65-4	Indolyl carboxylic acids and derivatives	36940	40100	38980	49180	36750	44620	74400	72240	74920	73000	86460	71900	63890	63030	60150	72710	75760	63330	81180	74490	88640	75050	95210	61990	65860
pos_1766	Kentsin	metab_845	B(ii)	-	-	HMDB0005776	M+	C21H40N8O6	5.0997	-	pos	-	-	-	-	Organic acids and derivatives	Carboxylic acids and derivatives	500.308	0.0448723	-	65.7	1.14311	56767-30-7	Amino acids, peptides, and analogues	498200	544600	541700	562200	403000	549400	2094	2794	1815	435.8	1850	2622	854.4	0	0	0	2285	0	0	5342	3330	0	7140	2889	97760
pos_1770	Cyclo(Leu-Phe)	metab_850	B(ii)	-	-	HMDB0094673	2M+ACN+Na	C15H20N2O2	5.1542	C20519	pos	-	-	-	-	Organic acids and derivatives	Carboxylic acids and derivatives	584.319	0.00439688	-	61.5	-3.02644	-	Amino acids, peptides, and analogues	31710	26010	52030	30660	10440	25130	398600	285800	279500	419000	560300	361100	391200	327800	396900	382600	447400	276100	439300	1386000	630300	877500	763400	968200	356600
pos_1787	4',8-Dimethylgossypetin 3-glucoside	metab_868	B(ii)	-	-	HMDB0037753	M+H-H2O	C23H24O13	5.2716	-	pos	-	-	-	-	Phenylpropanoids and polyketides	Flavonoids	491.118	0.0073735	-	58.9	-0.259832	90456-57-8	Flavonoid glycosides	223100	233200	253300	218600	236900	228100	164500	126800	245700	162000	202100	251900	177000	205500	167200	223300	174000	184800	258100	254200	220800	237000	252400	199900	225300
pos_1791	Epothilone A	metab_873	B(ii)	map01052	Type I polyketide structures	LMPK04000040;HMDB0251873	M+2Na-H	C26H39NO6S	5.3105	C12153	pos	-	-	Metabolism	Metabolism of terpenoids and polyketides	Phenylpropanoids and polyketides	Macrolides and analogues	538.218	0.00799256	-	63.2	-5.78506	152044-53-6	Epothilones and analogues	371700	454700	337600	303900	439900	542300	168900	118300	57840	208100	282000	281000	252500	250700	273400	288800	261400	260100	163700	230600	131800	194000	182000	201200	274900
pos_1800	Franguloside	metab_884	B(ii)	-	-	HMDB0036408	M+H	C21H20O9	5.3962	C10346	pos	-	-	-	-	Benzenoids	Anthracenes	417.118	0.00222238	-	41.8	-0.524352	521-62-0	Anthraquinones	542100	554600	556500	488700	487300	552200	542600	416400	554400	486200	576100	581500	541700	566400	432400	581100	544500	476100	557100	600600	556800	595900	598800	534400	610000
pos_1801	Pseudoecgonine	metab_885	B(ii)	map00960	Tropane, piperidine and pyridine alkaloid biosynthesis	HMDB0006348	M+CH3OH+H	C9H15NO3	5.4195	C12449	pos	-	-	Metabolism	Biosynthesis of other secondary metabolites	Alkaloids and derivatives	Tropane alkaloids	218.139	0.00899778	-	65.5	-0.516573	-	Not Available	116700	124000	108600	108500	112800	109000	128300	107500	119800	111000	115800	124600	120200	125900	124400	111800	129900	133500	123300	121900	116800	126000	117700	119400	132200
pos_1802	N-Lauroyl Arginine	metab_886	B(ii)	-	-	HMDB0242027	M+H	C18H36N4O3	5.4429	-	pos	-	-	-	-	Organic acids and derivatives	Carboxylic acids and derivatives	357.286	0.016554	-	40.5	-0.979929	-	Amino acids, peptides, and analogues	124000	146200	111700	114600	126000	102800	94320	106400	96920	105700	101300	112200	124900	126400	131700	106800	118200	135600	127300	102600	107300	124800	102300	119700	122800
pos_1819	Catechin 7-glucoside	metab_904	B(ii)	-	-	HMDB0037949	M+Na	C21H24O11	5.6064	C09617	pos	-	-	-	-	Phenylpropanoids and polyketides	Flavonoids	475.123	0.012218	-	81.1	4.62322	65597-47-9	Flavonoid glycosides	172000	158600	156100	147500	131000	155700	788300	569000	510800	650400	936300	571200	373400	493000	318700	496100	394700	444500	685800	734100	671900	827600	752300	705000	501800
pos_1824	Ethyl 3-hydroxydodecanoate	metab_910	B(ii)	-	-	HMDB0059850	M+NH4	C14H28O3	5.6608	-	pos	-	-	-	-	Lipids and lipid-like molecules	Fatty Acyls	262.237	0.0109065	-	45.4	-0.841038	-	Fatty alcohols	131000	304200	79730	70930	60090	40960	40330	40040	39980	42000	35880	41650	50270	37190	33430	40020	37070	49130	102800	33420	42300	30850	59810	33640	173200
pos_1825	(S)-10,16-Dihydroxyhexadecanoic acid	metab_911	B(ii)	map00073	Cutin, suberine and wax biosynthesis	HMDB0037798	M+2Na-H	C16H32O4	5.6687	C08285	pos	-	-	Metabolism	Lipid metabolism	Lipids and lipid-like molecules	Fatty Acyls	333.201	0.00971344	-	43.5	0.424156	69232-67-3	Fatty acids and conjugates	290400	304300	328500	344200	329600	346200	297200	263500	268100	283400	291000	275800	292600	286100	309500	265300	310100	323600	296700	274600	313700	299200	291100	293500	327100
pos_1828	Hexadecylamine	metab_914	B(ii)	-	-	HMDB0243891	M+H	C16H35N	5.692	-	pos	-	-	-	-	Organic nitrogen compounds	Organonitrogen compounds	242.284	0.00790721	-	46	-0.998846	-	Amines	540200	557700	549100	557600	538700	537700	540800	514400	508600	478700	471700	538900	506300	571500	565100	514500	538300	577100	565100	447700	503300	555100	438700	537500	578100
pos_1846	Thromboxane B2	metab_934	B(ii)	map00590;map01100;map04976;map04726	Arachidonic acid metabolism;Metabolic pathways;Bile secretion;Serotonergic synapse	PW_C001820;LMFA03030002;HMDB0003252	M+CH3OH+H	C20H34O6	5.879	C05963	pos	Lipids	Eicosanoids	Metabolism;Metabolism;Organismal Systems;Organismal Systems	Lipid metabolism;Global and overview maps;Digestive system;Nervous system	Lipids and lipid-like molecules	Fatty Acyls	403.269	0.00808207	-	48.2	-1.01898	54397-85-2	Eicosanoids	130800	150100	172000	174100	125900	164600	54270	67630	68800	64210	67480	67930	115700	115400	84460	93640	127200	79420	55480	79950	93330	62670	104500	68020	101700
pos_1848	Cinncassiol A	metab_936	B(ii)	-	-	HMDB0035164	M+H	C20H30O7	5.8868	C17645	pos	-	-	-	-	Lipids and lipid-like molecules	Prenol lipids	383.204	0.00926541	-	45.2	-7.43627	73599-11-8	Terpene lactones	790600	793800	917400	879400	761300	815400	1225000	1077000	1284000	1267000	1521000	1240000	1167000	1016000	1022000	1031000	1249000	928800	1110000	2048000	1533000	1911000	1534000	1970000	1273000
pos_1866	Latrunculin a	metab_956	B(ii)	-	-	HMDB0253989	M+NH4	C22H31NO5S	5.9647	C16901	pos	-	-	-	-	Phenylpropanoids and polyketides	Macrolides and analogues	439.23	0.00803394	-	43.2	9.00623	76343-93-6	Not Available	1178000	1219000	1276000	1208000	1117000	1188000	729100	730800	921000	756100	886900	877900	724900	701100	591200	676600	727000	624600	573500	803600	679100	740600	778900	765700	923700
pos_1877	5(6)-Epoxy Prostaglandin E1	metab_968	B(ii)	-	-	LMFA03020068;HMDB0012110	M+Na	C20H32O6	6.0191	C04741	pos	Lipids	Eicosanoids	-	-	Lipids and lipid-like molecules	Fatty Acyls	391.207	0.00874291	-	52.9	-5.51199	-	Eicosanoids	591600	611800	600100	608200	534800	528000	491600	538100	555800	501700	545000	524600	502700	478700	559600	517300	568500	415800	577300	617900	594000	586800	565400	564800	638800
pos_1885	1-Hexanol	metab_976	B(ii)	map01220;map00930;map01120	Degradation of aromatic compounds;Caprolactam degradation;Microbial metabolism in diverse environments	HMDB0012971	2M+ACN+H	C6H14O	6.0577	C00854	pos	-	-	Metabolism;Metabolism;Metabolism	Global and overview maps;Xenobiotics biodegradation and metabolism;Global and overview maps	Lipids and lipid-like molecules	Fatty Acyls	246.243	0.0179725	-	45.6	-0.823289	111-27-3	Fatty alcohols	354000	466300	244600	227500	201000	199200	216000	210300	222200	199600	207500	229100	217800	193600	194600	195700	194800	276500	293100	167000	180700	161200	279800	161000	451300
pos_1891	14-Hydroperoxy-H4-neuroprostane	metab_983	B(ii)	-	-	HMDB0062292	M+CH3OH+H	C22H32O6	6.0811	-	pos	-	-	-	-	Lipids and lipid-like molecules	Fatty Acyls	425.251	0.0115991	-	43.5	-7.3111	-	Eicosanoids	8348000	8454000	8170000	8554000	7217000	7149000	2593000	2301000	3185000	2903000	3199000	3045000	4250000	4338000	4057000	4705000	4710000	3605000	3450000	3759000	3119000	4109000	3548000	3270000	5758000
pos_19	D-Glucaro-1,4-lactone	metab_991	B(ii)	-	-	HMDB0041862	M+H-2H2O, M+H-H2O, M+H, M+NH4	C6H8O7	0.8593	C21095	pos	-	-	-	-	Organoheterocyclic compounds	Lactones	210.061	0.0197186	-	44.2	-0.345642	5027-63-4	Gamma butyrolactones	14700000	15490000	14690000	14750000	16510000	14360000	110000	107000	197400	82720	100100	192100	97090	107000	117000	96850	97540	116300	90170	70140	69300	68730	80640	69460	5110000
pos_1901	Prostaglandin D1	metab_994	B(ii)	-	-	LMFA03010049;HMDB0005102	M+ACN+H	C20H34O5	6.1117	C06438	pos	Lipids	Eicosanoids	-	-	Lipids and lipid-like molecules	Fatty Acyls	396.272	0.0563066	-	42.4	-7.41999	17968-82-0	Eicosanoids	1053000	1006000	1093000	1154000	877600	869000	1385000	1234000	1127000	1319000	1570000	1248000	1210000	1054000	1260000	1151000	1403000	903500	1485000	2528000	1606000	2093000	1935000	2217000	1581000
pos_1903	Eremopetasidione	metab_996	B(ii)	-	-	HMDB0040778	M+CH3OH+H	C14H20O3	6.1273	-	pos	-	-	-	-	Lipids and lipid-like molecules	Prenol lipids	269.174	0.00979955	-	40.1	-1.25815	163135-94-2	Sesquiterpenoids	366600	281100	324300	327800	309100	298400	99350	83360	112000	104700	105400	112900	172300	154400	158800	190700	182000	134000	139800	221300	126500	199600	150900	198000	235000
pos_1909	O-(13-Carboxytridecanoyl)carnitine	metab_1002	B(ii)	-	-	HMDB0240776;LMFA07070084	M+H	C21H39NO6	6.1581	-	pos	-	-	-	-	Lipids and lipid-like molecules	Fatty Acyls	402.285	0.00380492	-	68.2	-0.99884	-	Fatty acid esters	863300	817800	893500	880600	783200	827600	830600	785800	760200	783200	677700	824500	745200	874900	832000	716800	740100	874100	813800	717800	741400	806300	654400	826900	831200
pos_1913	17-Hydroxylinolenic acid	metab_1007	B(ii)	map00592	alpha-Linolenic acid metabolism	HMDB0011108	M+H-H2O	C18H30O3	6.1734	C16346	pos	-	-	Metabolism	Lipid metabolism	Lipids and lipid-like molecules	Fatty Acyls	277.216	0.0154035	-	75.6	-1.10787	-	Lineolic acids and derivatives	229000	202600	187000	268700	238100	224900	595300	783700	489800	579800	676600	487400	759900	498700	741100	525200	827600	432000	628500	1131000	1056000	757900	1114000	1091000	603400
pos_1919	Neocnidilide	metab_1013	B(i)	-	-	HMDB0034450	M+H	C12H18O2	6.1886	C17002	pos	-	-	-	-	Organoheterocyclic compounds	Isobenzofurans	195.138	0.0175411	49.5	-	-0.332315	4567-33-3	Not Available	78530	74080	64320	95440	91430	84900	115300	116900	83510	90260	121400	96660	107300	86360	100900	81720	131000	66340	99010	176700	143800	134200	143600	173900	107300
pos_1931	Sphinganine	metab_1027	B(i)	map00600;map01100;map04071	Sphingolipid metabolism;Metabolic pathways;Sphingolipid signaling pathway	HMDB0242634;PW_C000184;LMSP01020001;HMDB0000269	M+H	C18H39NO2	6.2272	C00836	pos	-	-	Metabolism;Metabolism;Environmental Information Processing	Lipid metabolism;Global and overview maps;Signal transduction	Organic nitrogen compounds	Organonitrogen compounds	302.305	0.0176296	76.2	-	-1.09397	764-22-7	Amines	216800	123600	101000	75220	100500	100000	188700	206300	210500	215100	222400	212700	163800	161800	130600	140600	149000	211500	190300	130700	180000	132900	342500	178900	226500
pos_1938	9(R)-HODE	metab_1034	B(i)	-	-	-	M+H-H2O	C18H32O3	6.2503	-	pos	-	-	-	-	-	-	279.232	0.0564083	43.2	-	-1.10616	-	-	0	0	0	0	0	0	128500	222100	90920	99830	161800	89120	221100	81110	201400	74000	276800	67020	106200	281900	299000	124100	299100	254200	109100
pos_1952	Prostavasin	metab_1049	B(ii)	-	-	HMDB0001442;HMDB0256860	M+CH3OH+H	C20H34O5	6.3352	C04741	pos	Lipids	Eicosanoids	-	-	Lipids and lipid-like molecules	Fatty Acyls	387.271	0.0474136	-	66.6	-8.54109	745-65-3	Eicosanoids	671300	655400	653100	677200	668700	708500	644500	668700	665700	638100	661400	667800	725800	640500	698100	673100	648700	770700	667600	609400	661300	669900	578600	651300	688900
pos_1957	2-Aminopurine	metab_1054	B(ii)	-	-	HMDB0245025	M+ACN+H	C5H5N5	6.3582	-	pos	-	-	-	-	Organoheterocyclic compounds	Imidazopyrimidines	177.088	0.0138768	-	56.7	-0.923421	-	Purines and purine derivatives	6368000	5814000	5984000	6497000	6374000	6437000	6287000	6263000	6438000	6274000	6385000	6371000	6139000	7023000	7278000	6733000	6347000	7989000	6637000	6314000	6367000	6374000	6270000	6508000	6220000
pos_1958	6-Hydroxypentadecanedioic acid	metab_1055	B(ii)	-	-	HMDB0031885	M+Na	C15H28O5	6.3582	-	pos	-	-	-	-	Lipids and lipid-like molecules	Fatty Acyls	311.182	0.00377367	-	42.5	-2.42461	38076-52-7	Fatty acids and conjugates	1510000	1309000	1350000	1529000	1477000	1525000	1504000	1520000	1459000	1438000	1403000	1559000	1542000	1700000	1699000	1524000	1525000	1717000	1596000	1400000	1435000	1454000	1329000	1557000	1483000
pos_1961	N-Acetyl-b-glucosaminylamine	metab_1059	B(ii)	-	-	HMDB0001104	M+CH3OH+H	C8H16N2O5	6.366	C01239	pos	-	-	-	-	Organic oxygen compounds	Organooxygen compounds	253.14	0.0159067	-	70.6	4.86326	-	Carbohydrates and carbohydrate conjugates	92100	98910	85630	104100	103900	103700	92170	94200	86650	83120	93760	82860	102300	103800	101600	87380	71410	113000	116900	90420	90850	101300	97360	104900	103100
pos_1969	Pravastatin	metab_1066	B(ii)	map04976	Bile secretion	PW_C002369;HMDB0256737;LMFA05000695;HMDB0005022;MJDBOTE0001592	M+CH3OH+H	C23H36O7	6.3891	C01844	pos	-	-	Organismal Systems	Digestive system	Organoheterocyclic compounds	Lactones	457.283	0.00681727	-	40	7.66036	81093-37-0	Delta valerolactones	819600	681500	795900	880100	878700	916000	1194000	1166000	1229000	1107000	998600	1153000	1025000	1136000	1232000	1067000	889300	1214000	1096000	656200	883900	880400	731600	869000	844200
pos_2	3-hydroxy-3-methyl-Glutaric acid	metab_1100	B(i)	-	-	HMDB0000355	M+ACN+H, 2M+H, M+H, M+CH3OH+H, M+H-H2O	C6H10O5	0.7679	C03761	pos	-	-	-	-	Lipids and lipid-like molecules	Fatty Acyls	145.049	0.0062291	41.7	-	-0.495533	503-49-1	Fatty acids and conjugates	4444000	4358000	4069000	4106000	4653000	4187000	3758000	3631000	3797000	3377000	3426000	3936000	3276000	3625000	3602000	3250000	3035000	3743000	3415000	2792000	3066000	2929000	2609000	3116000	3980000
pos_2021	PE(16:1(9Z)/P-18:1(11Z))	metab_1126	B(ii)	map01100;map00564;map01110;map00563;map04136;map05167;map04138;map05130;map04723;map04140	Metabolic pathways;Glycerophospholipid metabolism;Biosynthesis of secondary metabolites;Glycosylphosphatidylinositol (GPI)-anchor biosynthesis;Autophagy - other;Kaposi sarcoma-associated herpesvirus infection;Autophagy - yeast;Pathogenic Escherichia coli infection;Retrograde endocannabinoid signaling;Autophagy - animal	HMDB0008984	M+Na	C39H74NO7P	6.5661	C00350	pos	Lipids	Phospholipids	Metabolism;Metabolism;Metabolism;Metabolism;Cellular Processes;Human Diseases;Cellular Processes;Human Diseases;Organismal Systems;Cellular Processes	Global and overview maps;Lipid metabolism;Global and overview maps;Glycan biosynthesis and metabolism;Transport and catabolism;Infectious disease: viral;Transport and catabolism;Infectious disease: bacterial;Nervous system;Transport and catabolism	Lipids and lipid-like molecules	Glycerophospholipids	722.505	0.0129869	-	32.1	-6.58668	-	Glycerophosphoethanolamines	2490000	2301000	2554000	2648000	2767000	2478000	2651000	2940000	2432000	2330000	2525000	2749000	2420000	2655000	2836000	2548000	2449000	3227000	2593000	2442000	2338000	2348000	2053000	2498000	2763000
pos_2027	Chenodeoxycholylarginine	metab_1131	B(ii)	-	-	HMDB0242396	M+ACN+H	C30H52N4O5	6.5892	-	pos	-	-	-	-	Lipids and lipid-like molecules	Steroids and steroid derivatives	590.426	0.00541981	-	59.9	-3.14192	-	Bile acids, alcohols and derivatives	5598000	5424000	5981000	6047000	6355000	5976000	5876000	6175000	5443000	5604000	5527000	6183000	5618000	6529000	6596000	5774000	5939000	6761000	6045000	5475000	5166000	5385000	4740000	5851000	6278000
pos_2030	DG(18:1(9Z)-O(12,13)/0:0/2:0)	metab_1134	B(ii)	-	-	HMDB0296974	M+CH3OH+H	C23H40O6	6.597	-	pos	-	-	-	-	Not Available	Not Available	445.313	0.0225977	-	31.8	-7.21935	-	Not Available	351700	313600	302800	336900	460800	355800	364000	469600	373100	317000	333700	404800	352400	417700	467800	387600	413000	525000	428500	398000	362200	332700	320300	428400	357600
pos_2046	Heptaethylene glycol monododecyl ether	metab_1150	B(ii)	-	-	HMDB0251574	M+NH4	C26H54O8	6.697	-	pos	-	-	-	-	Organic oxygen compounds	Organooxygen compounds	512.415	0.0180261	-	62.9	-0.652634	-	Ethers	389100	281200	262700	293700	287800	317700	385400	313100	328800	373300	328100	456900	387100	447800	392700	336300	360100	457100	317400	425100	346000	343200	327200	412500	429200
pos_2053	1-(3-phenylcinnoline-4-carbonyl)-4-piperidin-1-ylpiperidine-4-carboxamide	metab_1157	B(i)	-	-	-	M+H	C26H29N5O2	6.7742	-	pos	-	-	-	-	-	-	444.243	0.0088654	39	-	9.14444	-	-	9214000	9471000	9198000	9480000	9875000	9288000	9448000	9517000	9047000	10050000	9234000	9731000	9586000	11130000	11190000	10820000	9468000	11390000	10210000	8989000	9795000	9664000	8385000	9809000	9538000
pos_2091	Butylisopropylamine	metab_1199	B(i)	-	-	-	M+H	C7H17N	7.374	-	pos	-	-	-	-	-	-	116.144	0.00258538	86.4	-	1.4431	-	-	31980000	32620000	32440000	32670000	32910000	31900000	31550000	31650000	29920000	30440000	29210000	32690000	31520000	34530000	34970000	33410000	31170000	37050000	33570000	28700000	30630000	33230000	27180000	31220000	31380000
pos_2095	13,14-Dihydro PGE1	metab_1203	B(ii)	-	-	HMDB0002689	M+H	C20H36O5	7.4895	-	pos	-	-	-	-	Lipids and lipid-like molecules	Fatty Acyls	357.26	0.0168454	-	50.1	-9.09423	19313-28-1	Eicosanoids	169800	174300	132100	158900	118100	173200	153700	170800	165400	153800	162400	143900	177700	196200	138300	193700	166800	198500	179400	151600	169300	144500	133100	164500	152300
pos_2098	Vulgarole	metab_1205	B(ii)	-	-	HMDB0035085	M+CH3OH+H	C12H20O3	7.4973	-	pos	-	-	-	-	Lipids and lipid-like molecules	Prenol lipids	245.175	0.123916	-	52.6	-1.10913	61586-52-5	Monoterpenoids	120700	87760	99370	105500	104800	108100	71880	106100	87020	89410	79070	100100	112200	97440	105000	79860	97220	75910	72800	98520	113600	91280	76340	102900	87220
pos_2119	2-(Ethylamino)ethanol	metab_1229	B(i)	-	-	HMDB0244944	M+H	C4H11NO	7.6967	-	pos	-	-	-	-	Organic nitrogen compounds	Organonitrogen compounds	90.0918	0.0072223	67.3	-	4.84778	-	Amines	183600	178300	167000	166100	176000	164700	178300	171300	166300	169900	162600	168600	176600	182000	185100	176800	174600	192900	174200	155200	162300	184200	153500	170900	174800
pos_2136	5-(2-Aminopropyl)-2-methylphenol	metab_1245	B(ii)	-	-	HMDB0246715	M+H-H2O	C10H15NO	7.7818	-	pos	-	-	-	-	Benzenoids	Benzene and substituted derivatives	148.112	0.104961	-	57.3	-0.767035	-	Phenethylamines	126300	155000	97430	93160	102100	124000	122500	117900	105300	96310	96150	113800	82500	113600	162600	103400	82890	151300	195300	158200	135900	100800	67720	92500	89530
pos_2153	Quinoxaline	metab_1264	B(i)	-	-	HMDB0257053	M+H	C8H6N2	7.9989	C18575	pos	-	-	-	-	Organoheterocyclic compounds	Diazanaphthalenes	131.06	0.0535935	77.7	-	0.00750658	91-19-0	Benzodiazines	64270	70750	60770	75330	69790	71920	74660	79990	73850	73450	77990	83350	73460	71870	91250	79130	69780	103000	118700	85540	72850	83950	89360	78230	72250
pos_2169	4-Methyl-1H-Benzotriazole	metab_1281	B(i)	-	-	-	M+H	C7H7N3	7.9213	-	pos	-	-	-	-	-	-	134.071	0.0533872	51.4	-	-0.108479	-	-	83040	108300	90050	95070	85840	83970	86290	87840	94660	86640	84980	94850	97410	97920	148200	95550	95100	156300	183500	169200	121000	98530	104600	133600	92620
pos_2173	1H-Indol-3-amine	metab_1286	B(ii)	-	-	HMDB0244887	M+H	C8H8N2	7.898	C01819	pos	-	-	-	-	Organoheterocyclic compounds	Indoles and derivatives	133.076	0.0510187	-	38.1	-0.088445	-	Indoles	107400	128200	82970	108100	112700	98750	98180	98360	115500	100700	100700	99960	99620	95940	171200	98670	92880	174600	214000	180000	141900	102500	117200	109800	90350
pos_2181	Amphetamine	metab_1295	B(i)	-	-	HMDB0012128;HMDB0014328;HMDB0015516	M+H	C9H13N	7.8514	C07514;C07884	pos	-	-	-	-	Benzenoids	Benzene and substituted derivatives	136.112	0.0790068	31.1	-	-0.128737	51-64-9;300-62-9;156-34-3	Phenethylamines	130100	221200	140500	105800	127600	172000	146600	167200	139300	133200	132200	122300	96400	138100	253700	169400	108900	220200	311200	249700	171100	96600	108500	92910	96270
pos_2182	O-Toluidine	metab_1296	B(ii)	-	-	HMDB0041965	M+H	C7H9N	7.8514	C14403	pos	-	-	-	-	Benzenoids	Benzene and substituted derivatives	108.081	0.0627334	-	47.7	2.48274	95-53-4	Toluenes	4150000	3835000	3679000	3833000	3814000	4636000	5198000	4887000	3938000	4308000	4158000	4553000	3931000	4034000	5637000	4205000	4127000	6448000	6361000	4379000	3806000	3563000	3430000	3703000	3614000
pos_2193	Policapram	metab_1307	B(ii)	-	-	HMDB0256664	M+H-H2O	C6H13NO	7.7972	C19492	pos	-	-	-	-	Not Available	Not Available	98.0968	0.0173985	-	67.1	3.14293	25038-54-4	Not Available	159700	200500	205600	161400	165500	173800	181200	180600	180500	167300	171100	198600	180800	210600	290400	185500	186200	303500	303200	266100	227400	200600	163100	203800	186000
pos_2209	2-Benzyl-2-hydroxybutanamide	metab_1325	B(ii)	-	-	HMDB0258124	M+H-2H2O	C11H15NO2	7.7508	-	pos	-	-	-	-	Benzenoids	Benzene and substituted derivatives	158.096	0.0632621	-	30.6	-0.359931	-	Not Available	243200	372300	254300	254700	242700	300700	324500	283300	257500	242700	258500	336200	278100	323200	526000	253900	259400	531700	594100	499800	414000	277700	224800	356400	230500
pos_2237	Phendimetrazine	metab_1356	B(ii)	-	-	HMDB0015519	M+H	C12H17NO	7.6352	C07904	pos	-	-	-	-	Organoheterocyclic compounds	Oxazinanes	192.138	0.0419638	-	59.1	-0.638131	634-03-7	Morpholines	88860	96890	100200	97250	83350	102500	89690	80010	87920	100800	79630	89000	94460	104300	102400	106800	99830	116500	97320	89670	82890	109300	80420	103300	101200
pos_2238	2-Hydroxypyridine	metab_1357	B(ii)	-	-	HMDB0013751	M+NH4	C5H5NO	7.6352	C02502	pos	-	-	-	-	Organoheterocyclic compounds	Pyridines and derivatives	113.071	0.0117325	-	35.6	2.23817	142-08-5	Hydropyridines	201800	211300	189100	187200	194700	194400	202200	194700	207600	199600	195800	199000	203500	201500	211400	212100	214100	233300	201300	191100	192500	217800	182700	209400	204300
pos_2240	N2-Acetylornithine	metab_1360	B(ii)	map01100;map01210;map00220;map01110;map01230	Metabolic pathways;2-Oxocarboxylic acid metabolism;Arginine biosynthesis;Biosynthesis of secondary metabolites;Biosynthesis of amino acids	HMDB0003357	M+H-H2O	C7H14N2O3	7.6121	C00437	pos	-	-	Metabolism;Metabolism;Metabolism;Metabolism;Metabolism	Global and overview maps;Global and overview maps;Amino acid metabolism;Global and overview maps;Global and overview maps	Organic acids and derivatives	Carboxylic acids and derivatives	157.097	0.0102503	-	62.4	-0.104202	6205-08-09	Amino acids, peptides, and analogues	113000	111200	105800	102700	107200	103300	103200	102300	110000	96810	108600	107400	100600	110900	104800	114600	98230	116900	95950	92000	101800	119900	84260	117300	110900
pos_2249	Isophorone	metab_1369	B(i)	-	-	HMDB0031195	M+H	C9H14O	7.4973	C14743	pos	-	-	-	-	Organic oxygen compounds	Organooxygen compounds	139.112	0.0817287	54.7	-	-0.461534	78-59-1	Carbonyl compounds	28400	37440	40000	43280	40660	35170	39160	55980	50010	36200	33770	32630	25100	23220	47070	40320	27500	28700	34190	32800	28470	37080	33520	36250	31970
pos_2252	(11R,16S)-misoprostol	metab_1373	B(ii)	-	-	HMDB0242321	M+CH3OH+H	C22H38O5	7.4895	-	pos	-	-	-	-	Lipids and lipid-like molecules	Fatty Acyls	415.302	0.0234092	-	42.4	-8.57453	-	Eicosanoids	447400	483600	404700	404300	388900	401000	416200	401600	407100	453100	403900	399800	404200	386700	383400	453000	369500	439700	427300	455400	392800	441100	405800	414300	411600
pos_2253	2-Hydroxypropyl octanoate	metab_1374	B(ii)	-	-	HMDB0245164	M+Na	C11H22O3	7.4895	-	pos	-	-	-	-	Lipids and lipid-like molecules	Fatty Acyls	225.146	0.0312702	-	47	-2.14838	-	Fatty acid esters	92590	92970	78220	72430	77650	76720	86000	105400	87880	77280	76170	77260	109200	96350	66430	100000	83370	108600	80580	93940	94880	117100	72220	95190	79370
pos_2268	7a,12a-Dihydroxy-3-oxo-4-cholenoic acid	metab_1388	B(ii)	-	-	HMDB0000447	M+K	C24H36O5	7.1128	C15568	pos	-	-	-	-	Lipids and lipid-like molecules	Steroids and steroid derivatives	443.222	0.0214975	-	81.1	6.56641	13587-11-6	Bile acids, alcohols and derivatives	46480	70990	86120	54440	38610	102800	67470	83040	103400	52390	73120	71640	102800	97250	105600	110500	91930	74520	99850	55450	93300	84990	76110	112100	89090
pos_2270	Hexanal	metab_1391	B(ii)	map01110;map00592;map00140	Biosynthesis of secondary metabolites;alpha-Linolenic acid metabolism;Steroid hormone biosynthesis	LMFA06000109;HMDB0005994;HMDB0031498	M+ACN+H	C6H12O	7.051	C02373;C16310	pos	-	-	Metabolism;Metabolism;Metabolism	Global and overview maps;Lipid metabolism;Lipid metabolism	Organic oxygen compounds	Organooxygen compounds	142.123	0.00474063	-	30.3	-0.593731	66-25-1;6789-80-6	Carbonyl compounds	4038000	4038000	4061000	4098000	4093000	4035000	4011000	3994000	3834000	3924000	3708000	4076000	3976000	4390000	4490000	4178000	4010000	4741000	4245000	3665000	3939000	4171000	3440000	3957000	3938000
pos_2279	Cyclohexane	metab_1399	B(ii)	map00930;map01120	Caprolactam degradation;Microbial metabolism in diverse environments	HMDB0029597	M+NH4	C6H12	6.9514	C11249	pos	-	-	Metabolism;Metabolism	Xenobiotics biodegradation and metabolism;Global and overview maps	Hydrocarbons	Saturated hydrocarbons	102.128	0.00815564	-	54.7	3.55293	110-82-7	Cycloalkanes	516400000	530100000	525800000	529500000	545100000	524800000	529000000	531700000	515000000	536800000	502700000	552300000	540800000	597700000	611300000	572600000	543300000	650700000	582000000	503200000	551100000	570600000	474200000	540200000	537500000
pos_2292	Polyglycerol esters of fatty acids	metab_1414	B(ii)	-	-	HMDB0303271	M+2Na-H	C24H48O6	6.805	-	pos	-	-	-	-	Lipids and lipid-like molecules	Glycerolipids	477.318	0.00899181	-	65.9	4.48997	-	Diradylglycerols	488400	487500	556400	603300	537300	485800	485700	617200	476000	497500	515300	485400	475400	523700	529300	547800	525900	499000	454000	366400	425500	402700	417100	458200	526400
pos_2297	4-Hydroxycitrulline	metab_1419	B(ii)	-	-	HMDB0029384	2M+NH4	C6H13N3O4	6.7818	-	pos	-	-	-	-	Organic acids and derivatives	Carboxylic acids and derivatives	400.217	0.0273342	-	57.3	5.96035	3618-90-4	Amino acids, peptides, and analogues	6731000	6837000	6699000	6963000	7164000	6617000	6662000	6871000	6355000	6910000	6574000	7036000	7008000	7709000	7779000	7630000	6797000	7887000	7190000	6404000	6891000	6927000	5755000	6866000	6849000
pos_2309	5-Oxoicosa-3,6,8-trienoic acid	metab_1433	B(ii)	-	-	HMDB0260375	2M+NH4	C20H32O3	6.6894	-	pos	-	-	-	-	Lipids and lipid-like molecules	Fatty Acyls	658.509	0.0417622	-	72.4	8.23472	-	Fatty acids and conjugates	448700	447700	401000	455200	417200	420700	532200	493900	417900	459900	475600	416800	461400	512900	462000	614700	535800	439400	365900	400900	396300	430400	368800	444600	570400
pos_2323	2,6-Pipecoloxylidide	metab_1449	B(ii)	-	-	HMDB0060725	2M+ACN+Na	C14H20N2O	6.6354	-	pos	-	-	-	-	Organic acids and derivatives	Carboxylic acids and derivatives	528.332	0.0388535	-	45.4	1.9584	-	Amino acids, peptides, and analogues	97510	25200	44200	98850	122300	94430	1958000	2356000	1969000	2044000	1863000	1537000	1830000	1887000	2224000	1618000	1985000	1764000	1411000	1695000	1486000	1734000	1688000	1782000	1729000
pos_2324	Salbutamol	metab_1450	B(ii)	-	-	HMDB0001937	2M+ACN+H	C13H21NO3	6.6354	C11770	pos	-	-	-	-	Benzenoids	Benzene and substituted derivatives	520.339	0.0684236	-	50.5	2.78153	18559-94-9	Benzyl alcohols	536300	631600	377700	199600	437400	742500	0	15090	14260	16040	16320	0	7935	0	6919	7521	0	0	8420	0	0	8973	0	5929	145000
pos_2338	(3S,3'S,5R,5'R,6R)-3,6-Epoxy-5,6-dihydro-3',5,8'-trihydroxy-beta,kappa-caroten-6'-one	metab_1465	B(ii)	-	-	HMDB0037795	M+NH4	C40H56O5	6.5892	-	pos	-	-	-	-	Lipids and lipid-like molecules	Prenol lipids	634.452	0.00454347	-	62.3	8.90489	256505-53-0	Tetraterpenoids	5618000	5459000	5724000	6238000	6271000	5783000	6002000	6278000	5543000	5349000	5595000	6037000	5651000	6301000	6758000	5950000	6140000	6724000	5921000	5468000	5113000	5484000	4970000	5728000	6131000
pos_2342	Calcitroic acid	metab_1470	B(ii)	-	-	HMDB0006472	2M+NH4	C23H34O4	6.5739	C18230	pos	-	-	-	-	Lipids and lipid-like molecules	Steroids and steroid derivatives	766.531	0.00935728	-	31.6	7.79108	71204-89-2	Vitamin D and derivatives	1265000	1380000	1286000	1462000	1564000	1372000	1448000	1492000	1159000	1180000	1300000	1541000	1303000	1293000	1438000	1094000	1487000	1434000	1287000	1296000	1060000	1241000	1073000	1259000	1544000
pos_2343	HT-2 Toxin	metab_1471	B(ii)	-	-	HMDB0253219	M+H	C22H32O8	6.5739	C19952	pos	-	-	-	-	Lipids and lipid-like molecules	Prenol lipids	425.214	0.0318241	-	45.7	-6.84712	26934-87-2	Sesquiterpenoids	1379000	1579000	1571000	2022000	2011000	1797000	1678000	1755000	1313000	1406000	1396000	1431000	1307000	1640000	1489000	1410000	1332000	1533000	1411000	1283000	1179000	1148000	1011000	1275000	1131000
pos_2345	17-Hydroxyprogesterone	metab_1473	B(ii)	map01100;map04934;map00140;map04927;map04913	Metabolic pathways;Cushing syndrome;Steroid hormone biosynthesis;Cortisol synthesis and secretion;Ovarian steroidogenesis	PW_C000273;HMDB0000374;LMST02030161;MJDBOTE0000846	2M+NH4	C21H30O3	6.5661	C01176	pos	Hormones and transmitters	Steroid hormones	Metabolism;Human Diseases;Metabolism;Organismal Systems;Organismal Systems	Global and overview maps;Endocrine and metabolic disease;Lipid metabolism;Endocrine system;Endocrine system	Lipids and lipid-like molecules	Steroids and steroid derivatives	678.478	0.0183022	-	40.5	8.58799	68-96-2	Pregnane steroids	3659000	3752000	3756000	4042000	4208000	3975000	4202000	4131000	3767000	3718000	3689000	3958000	3671000	4256000	4135000	3829000	3691000	4432000	3910000	3718000	3463000	3443000	3080000	4061000	4055000
pos_2356	LysoPC(18:3(6Z,9Z,12Z)/0:0)	metab_1485	B(ii)	map00564;map05231	Glycerophospholipid metabolism;Choline metabolism in cancer	HMDB0010387	M+H	C26H48NO7P	6.5275	C04230	pos	Lipids	Phospholipids	Metabolism;Human Diseases	Lipid metabolism;Cancer: overview	Lipids and lipid-like molecules	Glycerophospholipids	518.324	0.0750793	-	77.1	-0.140337	-	Glycerophosphocholines	568600	716600	439800	210000	420600	776300	8102	11200	0	0	13570	0	0	9930	0	0	9134	9211	0	8876	7692	0	0	0	120700
pos_2360	Cinncassiol C3	metab_1490	B(ii)	-	-	HMDB0036859	M+H	C20H30O7	6.5199	C17641	pos	-	-	-	-	Lipids and lipid-like molecules	Prenol lipids	383.204	0.0955924	-	57.1	-7.4758	64979-94-8	Sesquiterpenoids	1560000	1568000	1408000	1616000	1451000	1460000	1311000	1345000	1053000	1047000	1056000	1060000	1000000	1086000	1069000	935300	989400	1098000	986500	890700	871300	852800	726200	1031000	1255000
pos_2371	(1R,3S,5Z)-5-[(2Z)-2-[(1R,3Ar,7aS)-1-[(2S)-1-[3-(2-hydroxypropan-2-yl)phenoxy]propan-2-yl]-7a-methyl-2,3,3a,5,6,7-hexahydro-1H-inden-4-ylidene]ethylidene]-4-methylidenecyclohexane-1,3-diol	metab_1501	B(ii)	-	-	HMDB0260077	M+H-2H2O	C31H44O4	6.4816	-	pos	-	-	-	-	Lipids and lipid-like molecules	Steroids and steroid derivatives	445.313	0.0207912	-	40.2	5.78554	-	Vitamin D and derivatives	238000	239400	265200	294000	303600	277600	273200	245100	264200	259900	261100	295000	266600	325600	316200	279800	282400	313900	287600	270700	238400	289500	250800	322200	257000
pos_2372	Ibutilide	metab_1502	B(ii)	-	-	HMDB0014453;PW_C008842	M+CH3OH+H	C20H36N2O3S	6.4816	C07753	pos	-	-	-	-	Benzenoids	Benzene and substituted derivatives	417.282	0.00829842	-	30.3	9.19658	122647-31-8;122647-32-9	Phenylbutylamines	1964000	1732000	1849000	1905000	1919000	1831000	1963000	1920000	1935000	1755000	1856000	1935000	1957000	2100000	2150000	1858000	1870000	2211000	2093000	1772000	1809000	1853000	1683000	1965000	1889000
pos_2373	PIPERONYL BUTOXIDE	metab_1503	B(ii)	-	-	HMDB0256579	M+H	C19H30O5	6.4816	C18880	pos	-	-	-	-	Organoheterocyclic compounds	Benzodioxoles	339.214	0.00168178	-	45.5	-7.62814	1951-03-06	Not Available	188500	122700	160500	173300	184200	163600	164900	138900	155800	145200	144300	139600	159500	171000	184800	164800	163800	202100	159800	144100	141600	186800	154000	167000	150900
pos_2376	Cucurbic acid	metab_1506	B(ii)	-	-	HMDB0029388	M+CH3OH+H	C12H20O3	6.4738	C08482	pos	-	-	-	-	Lipids and lipid-like molecules	Fatty Acyls	245.175	0.0152444	-	63.4	-0.951263	58240-50-9	Lineolic acids and derivatives	11630	4681	0	8078	7796	10250	7817	17820	7386	7608	6521	8727	5605	6387	11410	4335	8767	3967	2924	2621	6417	6668	2562	12040	83720
pos_2378	(1Ar,3S,4aS,7S,8aS)-3-[(1S,2R,3R)-3-[(2R,5S)-5,6-dimethylheptan-2-yl]-2-(2-hydroxyethyl)-2-methylcyclopentyl]-7-hydroxy-4a-methyl-2,3,5,6,7,8-hexahydro-1aH-naphtho[4,4a-b]oxiren-4-one	metab_1508	B(ii)	-	-	HMDB0242305	M+H	C28H48O4	6.4661	-	pos	-	-	-	-	Lipids and lipid-like molecules	Steroids and steroid derivatives	449.36	0.0117967	-	31.6	-6.16708	-	Ergostane steroids	73540000	66120000	71740000	86560000	86150000	82430000	75890000	78090000	66530000	67060000	66370000	74570000	66770000	79020000	81050000	73260000	67190000	77240000	66220000	57730000	57190000	60160000	52590000	66620000	122300000
pos_2383	13,14-Dihydroprostaglandin F2alpha	metab_1514	B(ii)	-	-	HMDB0004239;HMDB0244518	M+H	C20H36O5	6.4432	-	pos	-	-	-	-	Lipids and lipid-like molecules	Fatty Acyls	357.26	0.00930655	-	36.4	-8.7919	27376-74-5	Eicosanoids	1284000	1123000	1214000	1296000	1324000	1322000	1316000	1349000	1190000	1254000	1241000	1297000	1308000	1309000	1530000	1265000	1231000	1496000	1314000	1150000	1165000	1131000	1153000	1270000	1278000
pos_2384	Grayanotoxin	metab_1515	B(ii)	-	-	HMDB0246239	M+H	C20H34O5	6.4432	-	pos	-	-	-	-	Lipids and lipid-like molecules	Prenol lipids	355.245	0.0013245	-	52	-8.71215	-	Diterpenoids	1410000	1163000	1218000	1480000	1415000	1407000	1573000	1620000	1434000	1521000	1563000	1602000	1765000	1695000	1840000	1519000	1728000	1791000	1604000	1544000	1701000	1493000	1590000	1790000	1562000
pos_2388	Dihydrozeatin	metab_1518	B(ii)	map01110;map04075;map00908	Biosynthesis of secondary metabolites;Plant hormone signal transduction;Zeatin biosynthesis	HMDB0012215;MJDBZSJ0000131	M+NH4	C10H15N5O	6.4356	C02029	pos	-	-	Metabolism;Environmental Information Processing;Metabolism	Global and overview maps;Signal transduction;Metabolism of terpenoids and polyketides	Organoheterocyclic compounds	Imidazopyrimidines	239.161	0.00288024	-	56.6	-1.10546	23599-75-9;37789-32-5	Purines and purine derivatives	540100	456100	481100	540100	551000	535700	528400	551200	502300	527200	476100	559400	563500	604400	629900	547200	547800	633700	544700	475200	499900	526300	499500	546600	536500
pos_2390	Choline	metab_1521	B(i)	map01100;map00564;map02010;map04976;map00552;map00260;map04725;map05231	Metabolic pathways;Glycerophospholipid metabolism;ABC transporters;Bile secretion;Teichoic acid biosynthesis;Glycine, serine and threonine metabolism;Cholinergic synapse;Choline metabolism in cancer	PW_C000065;HMDB0000097;HMDB0250194;MJDBOTE0000238	M+	C5H14NO+	6.4356	C00919;C00114	pos	-	-	Metabolism;Metabolism;Environmental Information Processing;Organismal Systems;Metabolism;Metabolism;Organismal Systems;Human Diseases	Global and overview maps;Lipid metabolism;Membrane transport;Digestive system;Glycan biosynthesis and metabolism;Amino acid metabolism;Nervous system;Cancer: overview	Organic nitrogen compounds	Organonitrogen compounds	104.107	0.126379	73.3	-	-2.73455	62-49-7	Quaternary ammonium salts	3957000	3206000	4090000	3356000	3312000	2838000	3393000	3503000	3157000	3085000	2971000	3204000	2927000	3363000	2885000	2839000	3352000	3884000	3562000	3211000	3224000	3631000	3105000	3087000	1972000
pos_2393	Beta-Alanyl-L-lysine	metab_1524	B(ii)	map01100;map00410	Metabolic pathways;beta-Alanine metabolism	HMDB0060442	2M+NH4	C9H19N3O3	6.4201	C05341	pos	-	-	Metabolism;Metabolism	Global and overview maps;Metabolism of other amino acids	Organic acids and derivatives	Peptidomimetics	452.321	0.0229122	-	42	4.88522	-	Hybrid peptides	291300	276200	233700	289300	298500	268000	251400	286900	262800	231800	233700	272700	254300	250600	218900	192700	220900	244500	170600	174700	239800	179800	190500	234900	316200
pos_2398	Ingenol	metab_1529	B(ii)	-	-	HMDB0253484	M+H	C20H28O5	6.4046	C09112	pos	-	-	-	-	Lipids and lipid-like molecules	Prenol lipids	349.198	0.0525091	-	38	-8.1108	30220-46-3	Diterpenoids	419600	333700	355500	373300	380900	376600	286500	246900	303200	250400	276700	240400	271400	227200	248800	224800	246200	217100	250500	303600	292800	267700	225000	314100	311300
pos_24	3-[[(2S)-2,4-Dihydroxy-3,3-dimethylbutanoyl]amino]propanoic acid	metab_1531	B(ii)	-	-	HMDB0250782	M+H-2H2O, M+Na, M+H, M+H-H2O	C9H17NO5	2.7952	-	pos	-	-	-	-	Organic acids and derivatives	Carboxylic acids and derivatives	220.118	0.00587375	-	37.5	-0.336033	-	Amino acids, peptides, and analogues	7525000	7381000	8483000	7985000	7512000	7451000	4091000	4015000	4688000	3980000	4428000	4410000	4356000	3767000	4041000	4245000	4083000	3994000	4354000	4570000	4531000	4339000	4883000	4463000	5581000
pos_2401	1-Butylamine	metab_1534	B(i)	-	-	HMDB0031321	M+H	C4H11N	6.3969	-	pos	-	-	-	-	Organic nitrogen compounds	Organonitrogen compounds	74.097	0.105365	31.3	-	7.3763	109-73-9	Amines	17260000	17490000	18340000	19750000	21270000	20400000	23950000	22870000	20870000	17550000	16290000	15540000	15930000	17100000	17790000	17330000	17780000	26030000	19950000	17880000	18800000	20550000	17560000	19030000	15270000
pos_2403	(3beta,5beta,8beta,22E,24xi)-Ergosta-6,22-diene-3,5,8-triol	metab_1536	B(ii)	-	-	HMDB0038353	M+	C28H46O3	6.3891	-	pos	-	-	-	-	Lipids and lipid-like molecules	Steroids and steroid derivatives	430.346	0.0326675	-	42.5	3.34112	288847-52-9	Ergostane steroids	4460000	3168000	3779000	4735000	5188000	5064000	5964000	6182000	5552000	5845000	5824000	5521000	6122000	5730000	5983000	4834000	6078000	6816000	5469000	4699000	4689000	4842000	4723000	5318000	5194000
pos_2404	2-(Octadecyloxy)ethanol	metab_1537	B(ii)	-	-	HMDB0244951	M+2Na-H	C20H42O2	6.3891	-	pos	-	-	-	-	Organic oxygen compounds	Organooxygen compounds	359.288	0.0159475	-	41.9	-6.05531	-	Ethers	3899000	2465000	2873000	3660000	4214000	3959000	4530000	4627000	3873000	4363000	4060000	4033000	4840000	4532000	4716000	3762000	4542000	5118000	4089000	3723000	3574000	3696000	3826000	3944000	3977000
pos_2415	Piperidines	metab_1548	B(ii)	-	-	HMDB0302905	2M+H	C6H14NO4+	6.366	-	pos	-	-	-	-	Organoheterocyclic compounds	Piperidines	329.193	0.0156806	-	44.7	2.50253	-	Not Available	323200	305700	322300	323100	309300	287000	293400	309900	281200	319300	301500	291300	334500	327900	336900	333500	312400	380400	330400	296200	323600	338000	310600	303600	319500
pos_2419	Triethylenemelamine	metab_1551	B(ii)	map07040;map01120;map00791	Antineoplastics - alkylating agents;Microbial metabolism in diverse environments;Atrazine degradation	HMDB0259195;HMDB0041922	M+CH3OH+H	C9H12N6	6.3582	C08737;C07642	pos	-	-	Drug Development;Metabolism;Metabolism	Chronology: Antineoplastics;Global and overview maps;Xenobiotics biodegradation and metabolism	Organic nitrogen compounds	Organonitrogen compounds	237.146	0.015992	-	42.3	-1.03883	108-78-1;51-18-3	Amines	445800	416200	434300	439900	433600	413200	407800	433100	446400	455900	440200	453500	465500	464800	487500	455200	380900	523700	461900	389000	420700	454100	419200	442300	440900
pos_2421	4-Amino-5-[[2-[[1-chloro-6-(diaminomethylideneamino)-2-oxohexan-3-yl]amino]acetyl]amino]-5-oxopentanoic acid	metab_1554	B(ii)	-	-	HMDB0252706	M+CH3OH+H	C14H25ClN6O5	6.3505	-	pos	-	-	-	-	Organic acids and derivatives	Carboxylic acids and derivatives	425.188	0.0238807	-	58.9	-7.01151	-	Amino acids, peptides, and analogues	257600	204900	227800	283300	293100	261900	22080	31240	15750	21240	20200	15810	51020	17130	38620	15850	30470	18720	9448	17040	6906	14400	21820	6727	136500
pos_2422	13-L-Hydroperoxylinoleic acid	metab_1555	B(ii)	map01100;map00591	Metabolic pathways;Linoleic acid metabolism	HMDB0003871	M+2Na-H	C18H32O4	6.3505	C04717	pos	-	-	Metabolism;Metabolism	Global and overview maps;Lipid metabolism	Lipids and lipid-like molecules	Fatty Acyls	357.201	0.000881788	-	39.2	-0.661057	33964-75-9	Lineolic acids and derivatives	3154000	2610000	2459000	2705000	3181000	2930000	464600	658800	303100	325100	542000	366100	751000	475100	631300	403400	710300	341400	374000	481500	639200	251100	573400	506800	1685000
pos_2424	Cinobufagin	metab_1557	B(ii)	-	-	HMDB0250266;LMST01130032	M+NH4	C26H34O6	6.3352	C16931	pos	Steroids	24-Carbon atoms	-	-	Lipids and lipid-like molecules	Steroids and steroid derivatives	460.269	0.0789809	-	54.1	-0.648915	470-37-1	Steroid lactones	681700	215000	188600	172000	216200	166300	1353000	1776000	1536000	1297000	3957000	2063000	2091000	1726000	2008000	1335000	1548000	2185000	1246000	5550000	2367000	2576000	4551000	2696000	1653000
pos_2429	(Z)-5-[(2R,3S,4S)-4-Hydroxy-2-[(E)-3-hydroxyoct-1-enyl]oxan-3-yl]pent-3-enoic acid	metab_1562	B(ii)	-	-	HMDB0244345	M+H	C18H30O5	6.3198	-	pos	-	-	-	-	Organic acids and derivatives	Hydroxy acids and derivatives	327.214	0.0285548	-	55.8	-9.42431	-	Medium-chain hydroxy acids and derivatives	217600	249400	234200	225400	220600	226000	190800	207400	206900	206700	234200	200300	230600	242500	209800	186000	168600	237600	222700	204500	190500	217000	215400	250100	240300
pos_2432	Epitheaflavic acid 3'-gallate	metab_1566	B(ii)	-	-	HMDB0040610	M+H	C28H20O14	6.2969	-	pos	-	-	-	-	Phenylpropanoids and polyketides	Flavonoids	581.089	0.0465753	-	41.6	-5.82553	34218-97-8	Flavans	0	0	0	0	0	0	3278000	3717000	3610000	3609000	3345000	3575000	3412000	3484000	4034000	3580000	3532000	4015000	3615000	3027000	3281000	3669000	2939000	3711000	3131000
pos_2445	Nonadecanoic acid	metab_1580	B(ii)	-	-	LMFA01010019;HMDB0000772	M+NH4	C19H38O2	6.2503	C16535	pos	-	-	-	-	Lipids and lipid-like molecules	Fatty Acyls	316.321	0.0120117	-	56.4	-1.17843	646-30-0	Fatty acids and conjugates	4157000	2794000	2904000	2943000	3063000	2964000	6458000	7381000	6761000	8751000	7251000	9050000	9205000	4276000	5821000	7800000	4924000	8796000	4750000	7719000	9555000	10460000	8114000	10240000	6790000
pos_2447	Soyasaponin I	metab_1582	B(i)	-	-	HMDB0034649	M+H	C48H78O18	6.2427	C08983	pos	-	-	-	-	Lipids and lipid-like molecules	Prenol lipids	943.527	0.168645	80.4	-	0.553046	51330-27-9	Terpene glycosides	1516000	1161000	1423000	1700000	1535000	2015000	102800	95070	105700	28750	91320	198500	84930	101000	0	49070	79230	47520	0	98950	142500	0	67580	38840	345500
pos_2451	Sulfadimidine	metab_1587	B(i)	-	-	HMDB0015522	M+H	C12H14N4O2S	6.235	C19530	pos	-	-	-	-	Benzenoids	Benzene and substituted derivatives	279.093	0.00576431	59.3	-	7.25338	57-68-1	Benzenesulfonamides	471300	453400	419100	497300	479000	441800	478600	464100	461400	423700	425600	487200	439100	516400	474500	434200	437500	520500	453700	379300	420800	475300	364500	475700	484100
pos_2452	(Z)-7-[(1R,2R,3R,5S)-2-(1,2-Dihydroxy-3-oxooctyl)-3,5-dihydroxycyclopentyl]hept-5-enoic acid	metab_1588	B(ii)	-	-	HMDB0244520	M+H	C20H34O7	6.2272	-	pos	-	-	-	-	Lipids and lipid-like molecules	Fatty Acyls	387.235	0.013542	-	34.9	-8.19346	-	Eicosanoids	3673000	3440000	3532000	3603000	3611000	3527000	3611000	3501000	3523000	3506000	3233000	3612000	3525000	3817000	3963000	3684000	3579000	4228000	3716000	3172000	3450000	3686000	3222000	3696000	3638000
pos_2453	12,13-DHOME	metab_1589	B(ii)	map00591	Linoleic acid metabolism	HMDB0004705	M+ACN+Na	C18H34O4	6.2272	C14829	pos	-	-	Metabolism	Lipid metabolism	Lipids and lipid-like molecules	Fatty Acyls	378.261	0.0478772	-	32.1	-1.05195	7293-40-5	Fatty acids and conjugates	369100	347700	436100	520400	479200	506200	104400	92190	59280	37810	96100	67850	74830	61190	47930	75440	99290	64600	75280	86690	125200	111000	103300	91970	186300
pos_2455	3-(6-Aminopurin-9-yl)-5-(hydroxymethyl)cyclopentane-1,2-diol	metab_1591	B(ii)	-	-	HMDB0244841	M+NH4	C11H15N5O3	6.2272	-	pos	-	-	-	-	Nucleosides, nucleotides, and analogues	Nucleoside and nucleotide analogues	283.151	0.00443475	-	70.6	-1.40072	-	Cyclopentyl nucleosides	2597000	2360000	2415000	2501000	2592000	2590000	2558000	2519000	2446000	2428000	2432000	2613000	2484000	2749000	2895000	2517000	2511000	3003000	2638000	2242000	2438000	2586000	2280000	2591000	2523000
pos_2456	2-Amino-6-methoxypurine	metab_1592	B(ii)	-	-	HMDB0245002	M+ACN+H	C6H7N5O	6.2272	-	pos	-	-	-	-	Organoheterocyclic compounds	Imidazopyrimidines	207.099	0.0216724	-	58.5	-0.706147	-	Purines and purine derivatives	249100	263000	276000	272700	251300	253600	265900	266900	241300	240100	257200	272500	238600	283200	278700	267000	249700	305200	278800	220300	258400	277600	232400	288400	285900
pos_2459	5(S),14(R)-Lipoxin B4	metab_1595	B(i)	map00590;map01100	Arachidonic acid metabolism;Metabolic pathways	HMDB0005082	M+Na	C20H32O5	6.2119	C06315	pos	-	-	Metabolism;Metabolism	Lipid metabolism;Global and overview maps	Lipids and lipid-like molecules	Fatty Acyls	375.211	0.00876953	48.2	-	-8.04759	98049-69-5	Eicosanoids	2630000	2306000	2465000	2817000	2662000	2362000	3844000	3714000	2893000	3317000	3829000	3499000	3599000	3026000	3858000	3089000	3705000	2901000	3793000	5078000	4597000	4833000	4143000	5306000	3692000
pos_2478	Heptadecanoic acid	metab_1615	B(ii)	-	-	HMDB0006497;HMDB0002259;LMFA01010017;HMDB0006210	M+NH4	C17H34O2	6.181	-	pos	-	-	-	-	Lipids and lipid-like molecules	Fatty Acyls	288.289	0.0200343	-	65.2	-1.39675	3546-17-6;106182-29-0;506-12-7	Fatty acyl thioesters	11220000	7678000	7942000	7772000	7394000	7741000	14180000	15090000	14160000	18580000	14780000	18640000	19360000	8949000	12490000	16120000	10690000	18970000	9732000	16680000	20130000	22630000	17800000	21530000	14280000
pos_2484	N-Dodecylsarcosinate	metab_1622	B(ii)	-	-	HMDB0255129	M+CH3OH+H	C15H31NO2	6.1658	-	pos	-	-	-	-	Organic acids and derivatives	Carboxylic acids and derivatives	290.269	0.0129364	-	55.1	-1.37917	-	Amino acids, peptides, and analogues	360700	287600	229700	240500	207300	242800	369300	282700	275400	231300	269900	292200	283800	311100	214500	187100	214800	230700	220800	161400	167800	179800	238000	202300	275400
pos_2485	N,N-Dimethyldodecylamine-N-oxide	metab_1623	B(i)	-	-	-	M+H	C14H31NO	6.1658	-	pos	-	-	-	-	-	-	230.248	0.0126592	85	-	-0.622134	-	-	1582000	1155000	1110000	1153000	1032000	981400	1374000	1440000	1241000	1176000	1360000	1376000	1146000	1447000	1427000	1289000	1174000	1439000	1341000	1066000	1221000	1279000	1065000	1288000	1473000
pos_2486	(11E,15Z)-9,10,13-Trihydroxy-11,15-octadecadienoic acid	metab_1624	B(i)	-	-	-	M+NH4	C18H32O5	6.1581	-	pos	-	-	-	-	-	-	346.258	0.0168674	50.6	-	-1.1782	-	-	1527000	1296000	1235000	1576000	1442000	1449000	1320000	1357000	1244000	1208000	1497000	1218000	1348000	1200000	1294000	1233000	1420000	907600	1171000	1732000	1472000	1448000	1683000	1675000	1478000
pos_2492	(6'-Acetyloxy-3a,4-dichloro-3-oxospiro[4H-2-benzofuran-1,9'-xanthene]-3'-yl) acetate	metab_1631	B(ii)	-	-	HMDB0257857	M+ACN+Na	C24H16Cl2O7	6.135	-	pos	-	-	-	-	Organoheterocyclic compounds	Benzopyrans	550.047	0.0170374	-	34.8	7.7228	-	1-benzopyrans	0	0	0	0	0	0	703800	725700	624700	692900	735000	665900	610800	786700	801700	765600	668300	852500	798700	637400	682200	731500	607000	739200	601800
pos_2497	Aloe-Emodin	metab_1636	B(i)	-	-	LMPK13040002;HMDB0030829;MJDBOTE0001464	M+H	C15H10O5	6.1273	C10294	pos	-	-	-	-	Benzenoids	Anthracenes	271.06	0.0205608	47.7	-	-1.12976	481-72-1	Anthraquinones	20290	11890	11210	13260	9450	2029	655000	491500	475500	564200	831100	609400	312500	608700	364200	659000	448400	472500	700200	463600	508500	558400	609400	399400	421000
pos_2509	Dihydroroseoside	metab_1650	B(ii)	-	-	HMDB0040614	M+CH3OH+H	C19H32O8	6.0888	-	pos	-	-	-	-	Lipids and lipid-like molecules	Fatty Acyls	421.24	0.00935999	-	31.7	-7.94572	142235-28-7	Fatty acyl glycosides	449600	438400	411500	417800	452900	426100	431300	427000	433000	377000	404400	466400	446700	459200	500300	441800	448700	498000	497100	384100	404600	457800	363600	463100	472800
pos_2516	Gingerol	metab_1657	B(ii)	map01110;map00945	Biosynthesis of secondary metabolites;Stilbenoid, diarylheptanoid and gingerol biosynthesis	HMDB0005783	M+CH3OH+H	C17H26O4	6.0655	C10462	pos	-	-	Metabolism;Metabolism	Global and overview maps;Biosynthesis of other secondary metabolites	Benzenoids	Phenols	327.216	0.00652427	-	51.7	-1.86137	58253-27-3	Methoxyphenols	229700	213400	219100	280000	201700	216100	321300	294200	297100	282400	343100	336800	335200	261100	287800	261300	338800	254000	302300	571200	407400	525900	449700	551800	341000
pos_2526	Arbutin	metab_1668	B(ii)	map00010;map02060	Glycolysis / Gluconeogenesis;Phosphotransferase system (PTS)	HMDB0029943;MJDBOTE0001645	M+2Na-H	C12H16O7	6.0345	C06186	pos	-	-	Metabolism;Environmental Information Processing	Carbohydrate metabolism;Membrane transport	Organic oxygen compounds	Organooxygen compounds	317.06	0.0122297	-	39.2	-1.62567	497-76-7	Carbohydrates and carbohydrate conjugates	72210	72030	63410	67070	70900	73330	393500	420000	416000	388200	379600	432000	389600	409000	440800	355200	395200	488100	417500	324300	389900	411800	368900	375600	396600
pos_2531	Withaperuvin C	metab_1674	B(ii)	-	-	LMST01160033;HMDB0034077	M+ACN+H	C28H38O7	6.0113	-	pos	-	-	-	-	Lipids and lipid-like molecules	Steroids and steroid derivatives	528.293	0.0394256	-	31.5	-5.08112	81644-34-0	Steroid lactones	134200	152300	143800	160200	177200	169000	361800	274100	320600	306000	454000	317300	383500	264100	333800	280300	396400	280300	390000	680600	438700	676800	529800	584300	324500
pos_2549	Chrysophanol	metab_1693	B(i)	-	-	LMPK13040006;HMDB0030670	M+H	C15H10O4	5.9647	C10315	pos	-	-	-	-	Benzenoids	Anthracenes	255.065	0.00847369	65.5	-	-1.17746	481-74-3	Anthraquinones	146500	122200	128400	132800	137900	124800	166000	136400	167600	129000	208900	195200	163200	195800	136500	199000	156200	176500	189600	177300	211700	200400	202100	177100	212000
pos_2556	Estrone	metab_1701	B(i)	map01100;map07226;map04913;map04976;map00140;map04917	Metabolic pathways;Progesterone, androgen and estrogen receptor agonists/antagonists;Ovarian steroidogenesis;Bile secretion;Steroid hormone biosynthesis;Prolactin signaling pathway	LMST02010004;HMDB0001425;HMDB0000145;PW_C000094;MJDBOTE0000769	M+H-H2O	C18H22O2	5.9414	C00468;C02538	pos	Steroids;Hormones and transmitters;Hormones and transmitters	18-Carbon atoms;Steroid hormones;Steroid hormones	Metabolism;Drug Development;Organismal Systems;Organismal Systems;Metabolism;Organismal Systems	Global and overview maps;Target-based classification: Nuclear receptors;Endocrine system;Digestive system;Lipid metabolism;Endocrine system	Lipids and lipid-like molecules	Steroids and steroid derivatives	253.159	0.0133946	64.1	-	1.93421	53-16-7;481-97-0	Sulfated steroids	45890	40560	35610	43700	45630	45220	96720	101000	82230	83540	88270	97510	91870	95880	84720	89480	97260	92640	83300	81150	93340	96820	78520	94610	92850
pos_2561	Indolophenanthridine	metab_1707	B(ii)	-	-	HMDB0253475	M+NH4	C19H18N2	5.9336	-	pos	-	-	-	-	Organoheterocyclic compounds	Quinolines and derivatives	292.181	0.00789454	-	42.2	-1.11866	-	Benzoquinolines	11280	12140	34620	61380	56130	51910	262900	50210	110900	103400	83080	540100	732300	60070	64440	917700	48630	100200	119700	379400	171200	396100	88050	584200	266200
pos_2582	Daidzein-8-C-Glucoside	metab_1730	B(i)	-	-	MJDBOTE0000892	M+H	C21H20O9	5.8559	-	pos	-	-	-	-	-	-	417.118	0.00829784	72.2	-	-0.387523	-	-	318200	270300	309200	308000	319000	323100	189200	164000	223700	185900	241100	253400	195700	245700	186500	245900	225400	215900	208000	228400	225600	243700	236400	218100	253200
pos_2588	Zeranol	metab_1736	B(ii)	-	-	HMDB0032702;HMDB0041824	M+ACN+H	C18H26O5	5.8243	C14750;C14752	pos	-	-	-	-	Phenylpropanoids and polyketides	Macrolides and analogues	364.209	0.025356	-	47.8	-8.79749	36455-72-8;26538-44-3	Not Available	253800	343700	357500	317900	325600	345000	252400	250200	291500	267000	336500	227300	338800	267900	248300	264300	331400	245200	275100	323700	346300	296600	368400	298600	307700
pos_260	CGMP	metab_1750	B(i)	map01100;map00230;map04976;map04970;map04540;map04714;map04270;map04921;map04713;map04923;map04925;map04924;map04022;map04740;map04730;map04744;map04611	Metabolic pathways;Purine metabolism;Bile secretion;Salivary secretion;Gap junction;Thermogenesis;Vascular smooth muscle contraction;Oxytocin signaling pathway;Circadian entrainment;Regulation of lipolysis in adipocytes;Aldosterone synthesis and secretion;Renin secretion;cGMP-PKG signaling pathway;Olfactory transduction;Long-term depression;Phototransduction;Platelet activation	HMDB0001314	M+H, 2M+H	C10H12N5O7P	1.9737	C00942	pos	Nucleic acids	Cyclic nucleotides	Metabolism;Metabolism;Organismal Systems;Organismal Systems;Cellular Processes;Organismal Systems;Organismal Systems;Organismal Systems;Organismal Systems;Organismal Systems;Organismal Systems;Organismal Systems;Environmental Information Processing;Organismal Systems;Organismal Systems;Organismal Systems;Organismal Systems	Global and overview maps;Nucleotide metabolism;Digestive system;Digestive system;Cellular community - eukaryotes;Environmental adaptation;Circulatory system;Endocrine system;Environmental adaptation;Endocrine system;Endocrine system;Endocrine system;Signal transduction;Sensory system;Nervous system;Sensory system;Immune system	Nucleosides, nucleotides, and analogues	Purine nucleotides	346.054	0.0113824	93.3	-	-1.01267	7665-99-8	Cyclic purine nucleotides	2961000	3278000	3543000	3467000	3032000	3290000	15110000	13740000	13270000	15750000	16000000	13390000	15320000	15090000	13720000	16440000	15590000	14830000	15000000	16650000	16300000	15960000	17330000	16210000	11670000
pos_2611	Scopolamine	metab_1763	B(ii)	map01100;map00960;map01064;map01110	Metabolic pathways;Tropane, piperidine and pyridine alkaloid biosynthesis;Biosynthesis of alkaloids derived from ornithine, lysine and nicotinic acid;Biosynthesis of secondary metabolites	HMDB0003573;MJDBOTE0001028	2M+K	C17H21NO4	5.6297	C01851	pos	-	-	Metabolism;Metabolism;Metabolism;Metabolism	Global and overview maps;Biosynthesis of other secondary metabolites;Chemical structure transformation maps;Global and overview maps	Organic acids and derivatives	Hydroxy acids and derivatives	645.255	0.0460406	-	57.8	-3.36495	51-34-3	Beta hydroxy acids and derivatives	378200	357500	417400	382200	337900	423100	3722	0	3359	0	3332	0	7230	3306	0	13220	0	4221	0	2929	0	0	6720	0	92720
pos_2614	9-Hydroxylinoleic acid	metab_1766	B(ii)	map00591;map03320	Linoleic acid metabolism;PPAR signaling pathway	HMDB0062652;HMDB0247599;HMDB0004670	M+Na	C18H32O3	5.6064	C14767	pos	-	-	Metabolism;Organismal Systems	Lipid metabolism;Endocrine system	Lipids and lipid-like molecules	Fatty Acyls	319.222	0.0121213	-	42	-7.47865	98524-19-7;73543-67-6	Lineolic acids and derivatives	132600	141800	154200	138800	135600	141100	135900	130100	131500	126700	137200	129700	136500	122300	141500	135200	141400	146200	152900	132500	142100	150300	130700	145300	135500
pos_262	Gamma-Glutamyl-S-methylcysteinyl-beta-alanine	metab_1772	B(ii)	-	-	HMDB0039504	M+H-H2O, M+H	C12H21N3O6S	2.0126	-	pos	-	-	-	-	Organic acids and derivatives	Peptidomimetics	336.122	0.00383077	-	76.7	-1.17317	102148-91-4	Hybrid peptides	5188000	5665000	5989000	6065000	3897000	5587000	3245000	3930000	4535000	4402000	4058000	3996000	3873000	2592000	2491000	3524000	4781000	3594000	3978000	3861000	4008000	2881000	4215000	2297000	3964000
pos_2627	1-(s-glutathionyl)-2,4-dinitrobenzene	metab_1780	B(ii)	-	-	HMDB0062528	M+NH4	C16H19N5O10S	5.513	C11175	pos	-	-	-	-	Organic acids and derivatives	Carboxylic acids and derivatives	491.118	0.00673099	-	50.1	-1.81332	26289-39-4	Amino acids, peptides, and analogues	323800	348700	348700	367300	318400	346500	212200	164200	251400	168200	240100	259900	199600	228300	166500	244900	183000	188900	236100	232800	229000	250900	271100	197800	276200
pos_2632	Gibberellin A14	metab_1786	B(ii)	map01100;map00904;map01110	Metabolic pathways;Diterpenoid biosynthesis;Biosynthesis of secondary metabolites	HMDB0303454;LMPR0104170015	M+H	C20H28O5	5.4663	C11858	pos	-	-	Metabolism;Metabolism;Metabolism	Global and overview maps;Metabolism of terpenoids and polyketides;Global and overview maps	Lipids and lipid-like molecules	Prenol lipids	349.201	0.0119527	-	52.1	-1.18992	4955-22-0	Diterpenoids	343200	358600	364600	362200	318300	386000	281300	259700	286600	290700	321900	253300	176200	172600	135400	199100	186700	139300	236000	294800	273800	242200	282900	234800	285600
pos_2642	13(S)-Hydroperoxylinolenic acid	metab_1797	B(ii)	map01100;map00592;map01110	Metabolic pathways;alpha-Linolenic acid metabolism;Biosynthesis of secondary metabolites	HMDB0301803	M+Na	C18H30O4	5.3962	C04785	pos	-	-	Metabolism;Metabolism;Metabolism	Global and overview maps;Lipid metabolism;Global and overview maps	Lipids and lipid-like molecules	Fatty Acyls	333.201	0.00645988	-	64.7	-7.16136	67597-26-6	Lineolic acids and derivatives	785900	862700	807300	747500	806200	837000	697200	631900	667900	649000	626400	701800	689400	638000	692200	660000	723300	728900	726300	646400	680900	723000	643800	682200	773200
pos_2658	Emodin 8-glucoside	metab_1814	B(ii)	-	-	LMPK13040009;HMDB0303798;HMDB0302437	M+2Na-H	C21H20O10	5.2794	C10345	pos	-	-	-	-	Benzenoids	Anthracenes	477.077	0.0588576	-	60.4	-0.516322	38840-23-2	Anthraquinones	295000	331400	312400	265200	319100	282300	234800	184900	199700	176000	181600	242700	202900	261600	224000	267100	214000	297200	273100	175900	221000	241000	186700	253300	296100
pos_2670	Diosmin	metab_1828	B(i)	-	-	LMPK12110814;HMDB0029548	M+H	C28H32O15	5.1932	C10039	pos	-	-	-	-	Phenylpropanoids and polyketides	Flavonoids	609.181	0.0313332	78.4	-	-0.278025	520-27-4	Flavonoid glycosides	531900	550600	596000	522800	542900	530700	344300	294000	454300	377000	420700	447600	369300	458700	330800	473900	344200	380400	406300	402000	385400	429100	448900	387500	438700
pos_2674	Dihydrozeatin-O-glucoside	metab_1832	B(ii)	map01110;map00908	Biosynthesis of secondary metabolites;Zeatin biosynthesis	HMDB0012214	M+H	C16H25N5O6	5.1854	C16448	pos	-	-	Metabolism;Metabolism	Global and overview maps;Metabolism of terpenoids and polyketides	Lipids and lipid-like molecules	Fatty Acyls	384.191	0.0371035	-	51.3	9.36554	62512-96-3	Fatty acyl glycosides	0	0	0	3381	0	0	216600	224900	146600	290700	249400	110200	223100	149400	155500	145300	173900	125900	218400	262200	260000	217300	287300	214200	142500
pos_2676	PA(8:0/20:4(5Z,8Z,11Z,14Z)-OH(19S))	metab_1834	B(ii)	-	-	HMDB0266595	2M+3H2O+2H	C31H53O9P	5.1698	-	pos	-	-	-	-	Not Available	Not Available	614.356	0.00430734	-	44	3.33943	-	Not Available	20.4	0	0	6403	7382	5706	3981000	3612000	3404000	4202000	4419000	3333000	4083000	3681000	3223000	3567000	3775000	3421000	4090000	4845000	4581000	4123000	5233000	4301000	2854000
pos_2679	Sulforaphane	metab_1837	B(i)	-	-	HMDB0005792	M+NH4	C6H11NOS2	5.162	-	pos	-	-	-	-	Organosulfur compounds	Sulfoxides	195.062	0.0179119	41.1	-	-0.666552	4478-93-7	Not Available	0	0	0	0	0	0	33680	31860	40720	36460	46300	34060	39280	45500	39710	45200	48450	42890	42100	46830	41160	44950	48790	18150	30600
pos_2689	13-HODE	metab_1848	B(ii)	map00591;map03320	Linoleic acid metabolism;PPAR signaling pathway	LMFA02000228;HMDB0004667;HMDB0242324	M+Na	C18H32O3	5.0997	C14762	pos	-	-	Metabolism;Organismal Systems	Lipid metabolism;Endocrine system	Lipids and lipid-like molecules	Fatty Acyls	319.222	0.00698854	-	41.7	-7.42463	29623-28-7	Lineolic acids and derivatives	294400	298000	315200	326200	291000	306200	294100	278700	269900	275300	280300	304500	274600	298900	306500	276500	280000	309700	312800	287600	302100	316900	280300	285600	313600
pos_27	Vitexin 6''-O-malonyl 2''-O-xyloside	metab_1860	B(ii)	map00941;map00944	Flavonoid biosynthesis;Flavone and flavonol biosynthesis	LMPK12110280;HMDB0301980	M+H-H2O, 2M+Na, M+H-2H2O, M+Na	C21H20O10	4.952	C01460	pos	-	-	Metabolism;Metabolism	Biosynthesis of other secondary metabolites;Biosynthesis of other secondary metabolites	Phenylpropanoids and polyketides	Flavonoids	455.094	0.00567751	-	70.6	-0.883866	-	Flavonoid glycosides	35880000	35210000	36930000	34210000	36010000	35020000	22810000	19450000	24190000	20810000	23640000	27830000	23180000	26410000	22630000	26490000	23660000	26680000	27100000	24490000	23980000	28420000	23770000	23490000	29770000
pos_2701	Deoxycholylarginine	metab_1863	B(ii)	-	-	HMDB0242418	M+NH4	C30H52N4O5	4.9905	-	pos	-	-	-	-	Not Available	Not Available	566.428	0.016358	-	63.2	-0.0827464	-	Not Available	1743000	1672000	1725000	1710000	1839000	1750000	1730000	1794000	1599000	1600000	1564000	1919000	1798000	1907000	2070000	1788000	1761000	2155000	1966000	1615000	1736000	1787000	1451000	1591000	1846000
pos_2704	Sulindac	metab_1866	B(ii)	-	-	HMDB0246228;PW_C009093;HMDB0014743	M+Na	C20H17FO3S	4.952	C01531	pos	-	-	-	-	Benzenoids	Indenes and isoindenes	379.081	0.00766356	-	48	9.81489	38194-50-2	Not Available	398700	416400	461500	411900	422500	396800	224100	161400	264000	196600	249600	283100	214900	262700	180600	245500	244900	227900	273300	264500	234400	256800	247600	233000	315600
pos_2705	Theasaponin F2	metab_1867	B(ii)	-	-	HMDB0302086	M+H-H2O	C20H16O8	4.952	-	pos	-	-	-	-	Benzenoids	Anthracenes	367.081	0.0136254	-	72.3	-1.16581	-	Not Available	278300	283100	308700	252200	276300	255700	146200	108300	170200	128300	157100	193400	131200	169300	126900	165400	154700	137000	178500	173600	147600	166700	157000	152100	188700
pos_2706	Tamarixetin	metab_1868	B(ii)	-	-	LMPK12110606;HMDB0002937	M+H-2H2O	C16H14O7	4.952	C10188	pos	-	-	-	-	Phenylpropanoids and polyketides	Flavonoids	283.059	0.00347016	-	45.6	-2.2973	603-61-2	O-methylated flavonoids	475700	470700	505900	436700	486200	464800	265000	202000	289000	244600	295000	322700	259500	292500	213900	298800	266700	283300	318300	303300	290000	315600	304100	271500	359200
pos_2708	Retaspimycin	metab_1870	B(ii)	-	-	HMDB0257169	M+CH3OH+H	C31H45N3O8	4.9364	-	pos	-	-	-	-	Phenylpropanoids and polyketides	Macrolactams	620.349	0.0134387	-	38.6	-9.37747	-	Not Available	1667000	1587000	1606000	1650000	1730000	1674000	1685000	1638000	1572000	1599000	1512000	1717000	1727000	1741000	1699000	1744000	1680000	1657000	1708000	1468000	1578000	1642000	1287000	1420000	1687000
pos_2710	Isovitexin	metab_1873	B(i)	map00944	Flavone and flavonol biosynthesis	LMPK12110338;HMDB0253708;MJDBOTE0000242	M+H	C21H20O10	4.9288	C01714	pos	-	-	Metabolism	Biosynthesis of other secondary metabolites	Lipids and lipid-like molecules	Fatty Acyls	433.113	0.004038	90.4	-	-0.877885	38953-85-4	Fatty amides	294900000	285300000	318700000	284800000	303600000	298500000	206300000	172000000	221000000	188300000	228100000	256800000	202400000	232000000	189300000	239800000	213900000	223000000	237700000	231300000	224000000	248400000	227300000	210500000	255300000
pos_2712	Humilixanthin	metab_1875	B(ii)	-	-	HMDB0039123	M+H-2H2O	C14H18N2O7	4.9134	C08548	pos	-	-	-	-	Organic acids and derivatives	Carboxylic acids and derivatives	291.097	0.00843561	-	62.7	-1.0262	111534-70-4	Amino acids, peptides, and analogues	1892000	1941000	2200000	1953000	1971000	2009000	1388000	1430000	1604000	1363000	1550000	1648000	1473000	1389000	1270000	1518000	1561000	1311000	1486000	1707000	1664000	1618000	1703000	1444000	1710000
pos_2714	Pelargonidin 3-rutinoside	metab_1877	B(ii)	map00942	Anthocyanin biosynthesis	HMDB0303787;LMPK12010021	M+	C27H31O14+	4.9056	C12644	pos	-	-	Metabolism	Biosynthesis of other secondary metabolites	Phenylpropanoids and polyketides	Flavonoids	579.171	0.00487913	-	76.2	-1.01265	-	Flavonoid glycosides	2946000	2840000	3358000	2954000	3133000	3111000	2055000	1875000	2257000	2118000	2430000	2570000	2214000	2221000	2028000	2476000	2289000	2106000	2324000	2479000	2288000	2321000	2304000	2117000	2497000
pos_2723	Ajugol	metab_1887	B(ii)	-	-	HMDB0242331;HMDB0248074	M+H-H2O	C15H24O9	4.8437	-	pos	-	-	-	-	Lipids and lipid-like molecules	Prenol lipids	331.136	0.0402231	-	32.5	-7.86699	-	Terpene glycosides	95710	99240	105300	109700	88120	106700	84660	92750	87580	100600	86620	81780	74830	61970	68610	73050	85040	84520	48640	61730	73350	59140	71000	53690	86510
pos_2726	Saponarin	metab_1890	B(i)	-	-	LMPK12110292;HMDB0257484	M+H	C27H30O15	4.8196	C08064	pos	-	-	-	-	Phenylpropanoids and polyketides	Flavonoids	595.166	0.00495455	61.1	-	-0.27828	20310-89-8	Flavonoid glycosides	12100000	12170000	14470000	11650000	12390000	13150000	4588000	3236000	4547000	4129000	4888000	5177000	3622000	4421000	3458000	4587000	3900000	4368000	4245000	4215000	4046000	4186000	4148000	3615000	6874000
pos_2746	2',3'-Dideoxy-3'-fluorouridine	metab_1912	B(ii)	-	-	HMDB0245543	M+NH4	C9H11FN2O4	4.7417	-	pos	-	-	-	-	Nucleosides, nucleotides, and analogues	Pyrimidine nucleosides	248.103	0.00704465	-	71.7	-5.75978	-	Pyrimidine 2'',3''-dideoxyribonucleosides	51880	54230	62780	53130	46210	46920	68910	63190	71150	56430	77240	63070	58060	52140	52130	63900	59830	60110	54190	70080	62160	62010	62900	61380	59810
pos_2749	Isoeriocitrin	metab_1915	B(ii)	-	-	HMDB0302534	M+H-H2O	C27H32O15	4.7105	C09805	pos	-	-	-	-	Phenylpropanoids and polyketides	Flavonoids	579.171	0.0172338	-	84.6	-0.00360246	-	Flavonoid glycosides	1202000	1307000	1451000	1336000	1326000	1362000	1180000	1032000	1291000	1039000	1174000	1263000	1220000	1191000	1088000	1316000	1160000	1244000	1157000	1277000	1177000	1230000	1269000	1179000	1288000
pos_2758	9S-hydroxy-11,15-dioxo-5Z,13E-prostadienoic acid	metab_1925	B(ii)	map00590	Arachidonic acid metabolism	LMFA03010206;HMDB0062297	M+ACN+Na	C20H30O5	4.6631	C04758	pos	-	-	Metabolism	Lipid metabolism	Lipids and lipid-like molecules	Fatty Acyls	414.224	0.00199371	-	50.5	-2.63246	-	Eicosanoids	20350	21880	30700	40750	27530	35890	219600	110500	174500	200400	254800	186200	130100	132700	104400	155800	130800	108300	169700	300100	167800	272000	201700	277100	129600
pos_2760	Vanilpyruvic acid	metab_1928	B(ii)	-	-	HMDB0011714	M+H-H2O	C10H10O5	4.6474	-	pos	-	-	-	-	Benzenoids	Benzene and substituted derivatives	193.049	0.00755758	-	35.1	-0.373762	1081-71-6	Phenylpyruvic acid derivatives	24630	28960	30330	24290	31690	29360	43070	42640	44520	44920	52610	43490	47520	47800	45430	52930	57920	52140	46100	50620	53340	49030	55670	47600	43770
pos_2765	Licorice glycoside E	metab_1933	B(ii)	-	-	HMDB0031996;LMPK12140032	M+ACN+Na	C35H35NO14	4.6241	-	pos	-	-	-	-	Phenylpropanoids and polyketides	Flavonoids	757.218	0.0140912	-	77.6	-4.44731	-	Flavonoid glycosides	2874000	3121000	3576000	3248000	3106000	3227000	991800	744700	1016000	845900	1086000	1110000	845200	1080000	772800	1258000	882800	974500	994100	960200	1023000	919300	1006000	896900	1514000
pos_2780	Rotundine B	metab_1950	B(ii)	-	-	HMDB0035232	2M+NH4	C15H23NO	4.5539	-	pos	-	-	-	-	Organoheterocyclic compounds	Pyridines and derivatives	484.385	0.0223528	-	72.3	-9.1491	-	Methylpyridines	911500	1008000	969800	893900	964600	976400	810200	798700	842000	696800	689800	850300	702800	853600	895500	859800	844900	1060000	861000	677100	768400	887000	597600	724300	890300
pos_2782	Isoorientin	metab_1952	B(i)	-	-	HMDB0301981;HMDB0253666;LMPK12110469	M+H	C21H20O11	4.5539	C01821	pos	-	-	-	-	Phenylpropanoids and polyketides	Flavonoids	449.108	0.00689913	86.6	-	-0.596471	4261-42-1	Flavonoid glycosides	8248000	8213000	9750000	8559000	8248000	8634000	4423000	3476000	5259000	3656000	4954000	5648000	3630000	4656000	3131000	5481000	4289000	4813000	5254000	4687000	4577000	5029000	4487000	3502000	5828000
pos_2787	Dihydroconiferyl alcohol	metab_1957	B(ii)	-	-	HMDB0303757	2M+ACN+Na	C10H14O3	4.5305	C10448	pos	-	-	-	-	Benzenoids	Phenols	428.204	0.00642234	-	38.6	-0.44566	2305-13-7	Methoxyphenols	73480	68680	66180	72510	68870	80670	314200	212200	208600	285400	340900	223700	252000	172100	224700	188500	268400	153700	234000	705600	348300	558900	407600	665800	253900
pos_2796	Phe Ile	metab_1967	B(i)	-	-	-	M+H	C15H22N2O3	4.4604	-	pos	-	-	-	-	-	-	279.17	0.0251417	54.3	-	-2.46627	-	-	927.2	3726	5309	6547	3279	1846	247600	127500	114400	228300	275200	116100	50670	38710	38440	54540	50620	37430	109600	117700	125900	111400	134000	104400	95570
pos_2797	Taurocholic acid	metab_1968	B(ii)	map01100;map04979;map00430;map00121;map04976;map00120	Metabolic pathways;Cholesterol metabolism;Taurine and hypotaurine metabolism;Secondary bile acid biosynthesis;Bile secretion;Primary bile acid biosynthesis	PW_C000025;HMDB0000036;LMST05040001	M+CH3OH+H	C26H45NO7S	4.4447	C05122	pos	Steroids	24-Carbon atoms	Metabolism;Organismal Systems;Metabolism;Metabolism;Organismal Systems;Metabolism	Global and overview maps;Digestive system;Metabolism of other amino acids;Lipid metabolism;Digestive system;Lipid metabolism	Lipids and lipid-like molecules	Steroids and steroid derivatives	548.328	0.0162744	-	40	4.60442	81-24-3	Bile acids, alcohols and derivatives	3516000	3694000	3536000	3646000	3742000	3850000	3480000	3349000	3239000	2966000	3030000	3556000	3181000	3727000	3619000	3531000	3349000	4375000	3588000	2918000	3143000	3558000	2658000	3477000	3728000
pos_280	8-Amino-7-oxononanoic acid	metab_1972	B(ii)	map01100;map00780;map01240	Metabolic pathways;Biotin metabolism;Biosynthesis of cofactors	HMDB0240687;LMFA01060168	M+H, M+ACN+H	C9H17NO3	2.0281	C01092	pos	-	-	Metabolism;Metabolism;Metabolism	Global and overview maps;Metabolism of cofactors and vitamins;Global and overview maps	Lipids and lipid-like molecules	Fatty Acyls	229.155	0.00393211	-	32.7	-0.558933	682799-71-9	Fatty acids and conjugates	697200	735000	804300	766100	668800	695800	434900	437800	521600	501200	492300	503400	441900	437700	423200	491000	494300	449700	429900	498700	464500	455500	497800	450500	545000
pos_2804	Epinepetalactone	metab_1977	B(i)	-	-	HMDB0035063	M+H	C10H14O2	4.4214	-	pos	-	-	-	-	Lipids and lipid-like molecules	Prenol lipids	167.107	0.0071898	60.7	-	-0.174796	17257-15-7	Terpene lactones	29360	26080	25020	25450	26020	23480	47150	41550	42420	44300	49760	44690	78720	64650	65970	72860	72660	64280	61580	74060	68840	63350	74240	70940	52150
pos_2808	7-Epi-12-hydroxyjasmonic acid	metab_1981	B(ii)	-	-	HMDB0303749	M+H-H2O	C12H18O4	4.4057	-	pos	-	-	-	-	Lipids and lipid-like molecules	Fatty Acyls	209.117	0.0112754	-	67	-0.334502	-	Lineolic acids and derivatives	727400	755300	794400	741900	671400	781000	981600	906600	943000	954600	1084000	982600	1544000	1308000	1309000	1486000	1551000	1341000	1323000	1578000	1515000	1469000	1723000	1497000	1169000
pos_2816	Tricin 7-glucuronoside	metab_1989	B(ii)	-	-	HMDB0033894	M+H	C23H22O13	4.3746	-	pos	-	-	-	-	Phenylpropanoids and polyketides	Flavonoids	507.113	0.0194241	-	52.3	-0.228592	32769-02-1	Flavonoid glycosides	631600	556300	820800	688000	694800	694000	168500	137900	162800	105700	175300	205000	141300	157100	129000	200000	145500	152000	166300	218900	181600	217500	185300	185700	308700
pos_2821	Vicenin 2	metab_1995	B(i)	-	-	LMPK12110218;HMDB0030708	M+H	C27H30O15	4.3512	C10195	pos	-	-	-	-	Phenylpropanoids and polyketides	Flavonoids	595.166	0.00913554	73.9	-	-0.122986	23666-13-9	Flavonoid glycosides	2791000	2720000	3243000	2922000	2658000	2900000	4697000	3673000	5122000	4036000	5207000	5610000	3848000	4357000	3608000	4942000	3940000	4414000	4504000	4700000	4336000	4999000	4423000	4222000	4138000
pos_2822	5-phosphonooxy-L-lysine	metab_1996	B(ii)	map01100;map00310	Metabolic pathways;Lysine degradation	HMDB0059600	M+CH3OH+H	C6H15N2O6P	4.3512	C03366	pos	-	-	Metabolism;Metabolism	Global and overview maps;Amino acid metabolism	Organic acids and derivatives	Carboxylic acids and derivatives	275.102	0.0123848	-	57.8	8.57955	-	Amino acids, peptides, and analogues	1075	0	40.92	47.15	775.7	0	27350	43010	34710	36180	29390	22720	140700	71870	112600	88000	122400	78120	58710	65540	76960	54530	82940	60880	44780
pos_2830	5-((6-((Aminomethyl)amino)-1-oxohexyl)amino)pentanoic acid	metab_2005	B(ii)	-	-	HMDB0258266	2M+ACN+Na	C12H24N4O3	4.32	-	pos	-	-	-	-	Lipids and lipid-like molecules	Fatty Acyls	608.385	0.00315227	-	32.7	-0.743286	-	Fatty amides	885200	829200	1188000	805800	754000	835100	777400	1008000	1037000	960100	706600	789500	788900	848400	944200	848100	823200	1040000	887100	757500	937100	942100	925600	992500	946700
pos_2835	Phe Phe Ala	metab_2010	B(i)	-	-	-	M+H	C21H25N3O4	4.3044	-	pos	-	-	-	-	-	-	384.191	0.00783747	82.8	-	-0.989389	-	-	5677	5140	3264	3581	2653	3652	135600	157600	86220	164500	163700	68420	120400	100100	93830	120500	112900	100900	178100	185100	208400	159100	233100	140200	99670
pos_2838	Blumealactone B	metab_2013	B(ii)	-	-	HMDB0036666	M+ACN+Na	C20H28O6	4.2966	-	pos	-	-	-	-	Lipids and lipid-like molecules	Prenol lipids	428.204	0.0481298	-	32.1	-0.752267	111545-47-2	Terpene lactones	1798	0	0	0	0	0	55690	64410	31470	63510	75480	37160	79100	29360	57360	30340	77640	33010	72660	304100	135500	235900	168800	268300	66610
pos_284	P-Coumaraldehyde	metab_2015	B(ii)	map01100;map00940;map01110;map01061	Metabolic pathways;Phenylpropanoid biosynthesis;Biosynthesis of secondary metabolites;Biosynthesis of phenylpropanoids	HMDB0040986	M+H-H2O, M+NH4	C9H8O2	2.5158	C05608	pos	-	-	Metabolism;Metabolism;Metabolism;Metabolism	Global and overview maps;Biosynthesis of other secondary metabolites;Global and overview maps;Chemical structure transformation maps	Phenylpropanoids and polyketides	Cinnamaldehydes	166.086	0.00929048	-	56.5	-0.243914	2538-87-6;20711-53-9	Not Available	36760000	38930000	42380000	40620000	35820000	38540000	17990000	18350000	19530000	18380000	19710000	17620000	19650000	17320000	18000000	18910000	20060000	16580000	17190000	21030000	19040000	18110000	22430000	18580000	26360000
pos_2845	Trans-p-Ferulyl alcohol 4-O-[6-(2-methyl-3-hydroxypropionyl)] glucopyranoside	metab_2021	B(ii)	-	-	HMDB0301953	M+ACN+H	C20H28O10	4.2732	-	pos	-	-	-	-	Organic oxygen compounds	Organooxygen compounds	470.202	0.0600249	-	31	-0.436069	-	Carbohydrates and carbohydrate conjugates	377200	349400	389600	401800	295800	334700	62880	87130	94240	91580	97800	104900	0	0	0	0	0	0	0	0	91.08	0	0	0	92320
pos_2850	4-Fluoro-L-phenylalanine	metab_2027	B(ii)	-	-	HMDB0246423	M+CH3OH+H	C9H10FNO2	4.2498	C11217	pos	-	-	-	-	Organic acids and derivatives	Carboxylic acids and derivatives	216.102	0.01482	-	52.8	-6.42568	-	Amino acids, peptides, and analogues	4931	2422	2785	2574	3394	3138	281300	411500	291900	346300	345100	215800	74550	52800	63590	55440	73200	43260	129200	182300	222500	97930	246700	140200	147400
pos_2854	Demethylsuberosin	metab_2031	B(ii)	map01110;map00999;map01061	Biosynthesis of secondary metabolites;Biosynthesis of various plant secondary metabolites;Biosynthesis of phenylpropanoids	HMDB0304330	M+H-H2O	C14H14O3	4.2264	C18083	pos	-	-	Metabolism;Metabolism;Metabolism	Global and overview maps;Biosynthesis of other secondary metabolites;Chemical structure transformation maps	Phenylpropanoids and polyketides	Coumarins and derivatives	213.091	0.0485525	-	62.9	-0.432596	21422-04-8	Hydroxycoumarins	0	0	693.9	0	0	0	81580	76920	72280	112800	90560	26200	27200	47150	53330	50770	57290	42660	22560	20160	30610	20860	36260	17890	34770
pos_2857	Valnemulin	metab_2034	B(ii)	-	-	HMDB0259752	M+	C31H52N2O5S	4.2108	C12066	pos	-	-	-	-	Lipids and lipid-like molecules	Prenol lipids	564.359	0.0163516	-	65	-1.63282	101312-92-9	Diterpenoids	1454000	1313000	1878000	1353000	1385000	1394000	1338000	1447000	1506000	1465000	1160000	1331000	1216000	1493000	1561000	1365000	1396000	1719000	1457000	1210000	1443000	1376000	1235000	1459000	1483000
pos_2858	Medicoside E	metab_2035	B(ii)	-	-	HMDB0040952	M+2H	C47H76O18	4.1952	-	pos	-	-	-	-	Lipids and lipid-like molecules	Prenol lipids	465.258	0.00212963	-	35.9	-2.10118	169397-84-6	Terpene glycosides	0	0	0	0	0	0	319900	261000	175800	399400	323200	109700	264400	144500	180600	170600	214500	192200	398100	419200	433400	356000	428900	346200	190100
pos_2866	Indole-3-glycol aldehyde	metab_2044	B(ii)	map01100;map00380	Metabolic pathways;Tryptophan metabolism	HMDB0304393	M+ACN+H	C10H9NO2	4.1563	C03230	pos	-	-	Metabolism;Metabolism	Global and overview maps;Amino acid metabolism	Organoheterocyclic compounds	Indoles and derivatives	217.097	0.00170825	-	47.4	-0.0730808	-	Indoles	72390	55240	80820	57180	92890	62050	447400	424200	253600	368900	454600	328100	308800	271000	285000	299600	286000	263200	187100	237100	269300	232700	290900	279600	260000
pos_2868	7-Methylinosine	metab_2046	B(ii)	map01100;map01212;map00071;map00062	Metabolic pathways;Fatty acid metabolism;Fatty acid degradation;Fatty acid elongation	HMDB0003950	M+ACN+H	C11H15N4O5+	4.1485	C05276	pos	-	-	Metabolism;Metabolism;Metabolism;Metabolism	Global and overview maps;Global and overview maps;Lipid metabolism;Lipid metabolism	Lipids and lipid-like molecules	Fatty Acyls	325.139	0.00380193	-	63.7	3.30381	20245-33-4	Fatty acyl thioesters	346600	331400	391000	363800	329900	342200	304200	281600	356400	288000	322600	362400	313800	301500	281600	308000	317200	290700	281800	305500	290300	275300	328300	295600	330900
pos_2869	Pratenol A	metab_2047	B(ii)	-	-	HMDB0040630	M+H-H2O	C14H12O5	4.1407	-	pos	-	-	-	-	Organoheterocyclic compounds	Benzopyrans	243.065	0.0137088	-	49.6	-0.266188	147838-41-3	1-benzopyrans	257600	278900	289500	294700	281000	299300	258000	242200	289200	249800	271500	301100	293200	257800	237200	274200	257900	265400	213700	222900	223200	209200	238400	230600	276300
pos_2870	Genistein	metab_2049	B(i)	map00943;map01100;map01110;map00946;map01061	Isoflavonoid biosynthesis;Metabolic pathways;Biosynthesis of secondary metabolites;Degradation of flavonoids;Biosynthesis of phenylpropanoids	HMDB0003217;LMPK12050218;MJDBOTE0000378	M+H	C15H10O5	4.133	C06563;C09126	pos	-	-	Metabolism;Metabolism;Metabolism;Metabolism;Metabolism	Biosynthesis of other secondary metabolites;Global and overview maps;Global and overview maps;Biosynthesis of other secondary metabolites;Chemical structure transformation maps	Phenylpropanoids and polyketides	Isoflavonoids	271.06	0.0039694	91.1	-	-0.985725	529-59-9;446-72-0	Isoflav-2-enes	615800	623100	681000	628500	604800	626700	540700	518200	569100	523300	562300	615400	565500	535800	508900	564100	568300	493400	437000	490900	488000	422400	504300	456000	576000
pos_2872	4-(Phenylamino)benzoic acid	metab_2051	B(ii)	-	-	HMDB0255225;HMDB0246312	M+NH4	C13H11NO2	4.1251	C13697	pos	-	-	-	-	Benzenoids	Benzene and substituted derivatives	231.113	0.0162918	-	32.4	-0.609807	-	Benzoic acids and derivatives	25480	28400	39620	36040	27960	24530	233700	308500	226100	249000	239700	169700	367300	246100	320900	260400	353300	244700	200500	225100	278900	131800	311200	183700	202200
pos_2878	Vomifoliol	metab_2057	B(ii)	-	-	HMDB0303570	M+H-H2O	C13H20O3	4.0941	C04166	pos	-	-	-	-	Lipids and lipid-like molecules	Prenol lipids	207.138	0.00603811	-	70	-0.375789	-	Sesquiterpenoids	413900	434000	477100	440200	394900	441500	372300	351400	427100	368500	392000	437400	314300	281000	256700	316800	301400	277200	152500	173800	160800	146500	203800	160000	327500
pos_2881	(-)-Salsoline	metab_2061	B(ii)	-	-	HMDB0012469;HMDB0003626	M+H-2H2O	C11H15NO2	4.0786	C09640	pos	-	-	-	-	Organoheterocyclic compounds	Tetrahydroisoquinolines	158.096	0.0130602	-	43.8	-0.23826	89-31-6;53622-84-7	Not Available	24330	23820	43030	35450	28270	29360	1335000	1723000	1070000	1350000	1508000	974800	1450000	916700	1172000	946600	1346000	864200	542900	692000	788600	375200	918400	560800	765500
pos_2886	Pelargonin	metab_2066	B(ii)	map00942	Anthocyanin biosynthesis	HMDB0033681;LMPK12010015	M+	C27H31O15+	4.0553	C08725	pos	-	-	Metabolism	Biosynthesis of other secondary metabolites	Phenylpropanoids and polyketides	Flavonoids	595.166	0.00300974	-	53.3	-1.22418	58751-31-8;17334-58-6	Flavonoid glycosides	1814000	1945000	2146000	2036000	1823000	1950000	1682000	1456000	1934000	1570000	1863000	2076000	1707000	1676000	1449000	1876000	1676000	1648000	1661000	1747000	1565000	1639000	1852000	1641000	1794000
pos_2889	Hypoglycin B	metab_2069	B(ii)	-	-	HMDB0029428	M+ACN+Na	C12H18N2O5	4.0321	C08280	pos	-	-	-	-	Organic acids and derivatives	Carboxylic acids and derivatives	334.139	0.00721812	-	66.5	7.6108	502-37-4	Amino acids, peptides, and analogues	1313000	1419000	1591000	1596000	1334000	1516000	973300	975100	1206000	987000	1052000	1089000	1044000	976400	913900	1041000	1007000	932300	1043000	1163000	1063000	1049000	1230000	984400	1184000
pos_2891	4-Chloro-L-phenylalanine	metab_2072	B(ii)	-	-	HMDB0244605	M+ACN+H	C9H10ClNO2	4.0169	-	pos	-	-	-	-	Organic acids and derivatives	Carboxylic acids and derivatives	241.074	0.0188017	-	65.7	-1.01202	-	Amino acids, peptides, and analogues	7823000	8009000	8589000	8143000	8019000	8072000	6307000	6170000	6374000	6113000	6104000	6481000	6282000	6169000	6254000	5938000	6031000	6929000	6182000	5691000	5850000	6382000	5852000	6221000	6917000
pos_2892	Spermine	metab_2073	B(i)	map01100;map00480;map00770;map01240;map04976;map00330;map00410	Metabolic pathways;Glutathione metabolism;Pantothenate and CoA biosynthesis;Biosynthesis of cofactors;Bile secretion;Arginine and proline metabolism;beta-Alanine metabolism	PW_C000970;HMDB0001256	M+H	C10H26N4	4.0091	C00750	pos	-	-	Metabolism;Metabolism;Metabolism;Metabolism;Organismal Systems;Metabolism;Metabolism	Global and overview maps;Metabolism of other amino acids;Metabolism of cofactors and vitamins;Global and overview maps;Digestive system;Amino acid metabolism;Metabolism of other amino acids	Organic nitrogen compounds	Organonitrogen compounds	203.223	0.0400516	76.8	-	-0.391762	71-44-3	Amines	13410	18590	25640	36800	23880	31330	3987	2398	0	0	1105	0	1204	1198	1066	892.3	0	4174	1166	1184	0	1143	0	3066	8977
pos_2894	9-(4-Fluoro-3-(hydroxymethyl)butyl)guanine	metab_2075	B(ii)	-	-	HMDB0245591	2M+ACN+H	C10H14FN5O2	3.9935	-	pos	-	-	-	-	Organoheterocyclic compounds	Imidazopyrimidines	552.265	0.0104382	-	36.4	9.35485	-	Purines and purine derivatives	613800	723600	812300	720500	675300	661800	516200	589300	577800	622700	671300	600100	564400	521000	469000	548400	609500	513200	543100	644200	525700	532200	669100	544800	645600
pos_2895	L-Palmitoylcarnitine	metab_2076	B(ii)	map01212;map00071	Fatty acid metabolism;Fatty acid degradation	HMDB0240774;LMFA07070004;PW_C000147;LMFA07070079;HMDB0000222	M+	C23H45NO4	3.9857	C02990	pos	-	-	Metabolism;Metabolism	Global and overview maps;Lipid metabolism	Lipids and lipid-like molecules	Fatty Acyls	399.333	0.0151928	-	42.2	-5.65039	2364-67-2	Fatty acid esters	1381000	1267000	1463000	1879000	1669000	1473000	1506000	1343000	1278000	1049000	1093000	1780000	1135000	1671000	1730000	1408000	1312000	1658000	1924000	1121000	1283000	1486000	843500	1253000	1543000
pos_2896	N-Myristoyl Arginine	metab_2077	B(ii)	-	-	HMDB0242046	M+H	C20H40N4O3	3.9857	-	pos	-	-	-	-	Organic acids and derivatives	Carboxylic acids and derivatives	385.317	0.0146761	-	65.4	-0.834698	-	Amino acids, peptides, and analogues	1652000	1658000	1597000	1709000	1599000	1605000	1437000	1415000	1348000	1300000	1133000	1628000	1297000	1626000	1577000	1547000	1455000	1907000	1719000	1258000	1326000	1674000	1035000	1332000	1661000
pos_2897	N-Stearoyl Arginine	metab_2078	B(ii)	-	-	HMDB0241937;LMFA08020136	M+H	C24H48N4O3	3.9779	-	pos	-	-	-	-	Organic acids and derivatives	Carboxylic acids and derivatives	441.38	0.0117057	-	59	-0.943368	-	Amino acids, peptides, and analogues	2988000	2827000	2610000	2445000	2568000	2576000	2445000	2474000	2450000	2200000	2066000	2759000	2519000	2697000	2741000	2698000	2655000	3501000	2513000	2063000	2234000	2652000	1889000	2483000	2765000
pos_2901	Esaprazole	metab_2084	B(ii)	-	-	HMDB0251940	M+H	C12H23N3O	3.9779	-	pos	-	-	-	-	Organic acids and derivatives	Carboxylic acids and derivatives	226.191	0.0152446	-	46.1	-0.836797	-	Amino acids, peptides, and analogues	130800	144000	125600	134000	146600	128800	102400	96500	119100	109400	107800	117200	92130	101300	108500	109200	100400	118800	100900	104600	86300	104800	80520	109100	116600
pos_2908	Ecgonine Methyl Ester	metab_2091	B(i)	map01100;map00960;map01064;map01110	Metabolic pathways;Tropane, piperidine and pyridine alkaloid biosynthesis;Biosynthesis of alkaloids derived from ornithine, lysine and nicotinic acid;Biosynthesis of secondary metabolites	HMDB0006406;HMDB0062751	M+NH4	C10H17NO3	3.9392	C12448	pos	-	-	Metabolism;Metabolism;Metabolism;Metabolism	Global and overview maps;Biosynthesis of other secondary metabolites;Chemical structure transformation maps;Global and overview maps	Alkaloids and derivatives	Tropane alkaloids	217.155	0.0256805	55.3	-	-0.718657	7143-09-01	Not Available	321200	349600	382000	329500	311300	328400	225700	223700	272800	224500	256200	246100	231400	201600	189100	228200	228700	185900	194700	253700	228100	206200	284800	216400	277900
pos_2909	DL-p-Chlorophenylalanine methyl ester hydrochloride	metab_2092	B(i)	-	-	-	M+H	C10H12ClNO2	3.9392	-	pos	-	-	-	-	-	-	214.063	0.0172142	92.9	-	-0.725438	-	-	1533000	1507000	1413000	1437000	1523000	1411000	1559000	1718000	1588000	1454000	1472000	1631000	1586000	1583000	1604000	1539000	1639000	1930000	1551000	1405000	1518000	1595000	1370000	1603000	1722000
pos_2915	Netilmicin	metab_2099	B(ii)	-	-	PW_C009396;HMDB0015090	M+H	C21H41N5O7	3.9158	C07657	pos	-	-	-	-	Organic oxygen compounds	Organooxygen compounds	476.306	0.00554782	-	70.9	-3.38326	56391-56-1	Carbohydrates and carbohydrate conjugates	2202000	2153000	2977000	1965000	2115000	1978000	2003000	2205000	2125000	2030000	1776000	2144000	2006000	2141000	2301000	2105000	2192000	2639000	2128000	1871000	2066000	2221000	1845000	2170000	2219000
pos_2916	Resolvin E1	metab_2100	B(ii)	-	-	LMFA03140003;HMDB0010410	M+	C20H30O5	3.9158	C18171	pos	-	-	-	-	Lipids and lipid-like molecules	Fatty Acyls	350.207	0.00837154	-	61.8	-6.36059	-	Eicosanoids	0	0	0	0	0	0	451800	458400	252500	494600	536600	239400	288500	213500	210600	246600	243700	217700	276000	270900	301900	255100	350700	241600	230800
pos_2932	M-Xylene	metab_2118	B(i)	map01100;map01220;map00622;map01120	Metabolic pathways;Degradation of aromatic compounds;Xylene degradation;Microbial metabolism in diverse environments	HMDB0059810	M+H	C8H10	3.8924	C07208	pos	-	-	Metabolism;Metabolism;Metabolism;Metabolism	Global and overview maps;Global and overview maps;Xenobiotics biodegradation and metabolism;Global and overview maps	Benzenoids	Benzene and substituted derivatives	107.086	0.0071148	56.7	-	2.81822	108-38-3	Xylenes	49500	47590	50980	44550	48550	48450	26540	23800	27870	23510	23610	28030	10760	11400	9630	10810	8256	11750	8413	8658	9420	9146	10270	11260	24480
pos_2936	7,8-Dihydro-2'-deoxyguanosine	metab_2122	B(ii)	-	-	HMDB0247293	M+ACN+H	C10H15N5O4	3.8768	-	pos	-	-	-	-	Nucleosides, nucleotides, and analogues	Purine nucleosides	311.146	0.0107554	-	53.1	-0.141328	-	Purine 2''-deoxyribonucleosides	419200	439400	430700	368700	374200	385500	450400	481600	534000	478700	526000	468500	604400	484200	453200	574900	571100	449500	456100	657700	547500	601100	657000	552500	518000
pos_2939	3alpha-Hydroxyoreadone	metab_2125	B(ii)	-	-	HMDB0036047	M+H-H2O	C14H20O4	3.869	-	pos	-	-	-	-	Organoheterocyclic compounds	Naphthofurans	235.133	0.0096995	-	66.3	-0.675986	124869-06-3	Not Available	91140	89220	103400	86560	84360	89820	80950	88290	86520	83870	95960	97960	102000	89670	83890	99940	92850	82520	79800	101700	84850	100500	107400	89480	94210
pos_2940	Epicatechin	metab_2127	B(i)	map01100;map00941;map01110;map01061	Metabolic pathways;Flavonoid biosynthesis;Biosynthesis of secondary metabolites;Biosynthesis of phenylpropanoids	HMDB0002780;HMDB0001871;LMPK12020003	M+H	C15H14O6	3.8613	C06562;C09727	pos	-	-	Metabolism;Metabolism;Metabolism;Metabolism	Global and overview maps;Biosynthesis of other secondary metabolites;Global and overview maps;Chemical structure transformation maps	Phenylpropanoids and polyketides	Flavonoids	291.086	0.0112903	91.4	-	-0.973392	490-46-0;154-23-4	Flavans	462500	532500	556400	488100	379700	576000	76470	85330	279600	104600	135600	243600	61850	120300	33400	153300	94820	173500	145500	63090	59820	75800	55770	39550	229400
pos_2941	Butyl 4-aminobenzoate	metab_2128	B(ii)	-	-	HMDB0249473	M+H-2H2O	C11H15NO2	3.8613	C07875	pos	-	-	-	-	Benzenoids	Benzene and substituted derivatives	158.096	0.0193923	-	32.1	-0.221148	-	Benzoic acids and derivatives	19690	14740	16650	19320	18730	19270	93990	117600	100800	106300	109300	75250	158500	100900	128100	112200	149600	98430	83990	103000	124200	56610	136700	90160	90060
pos_2945	3,4-Dihydroxybenzaldehyde	metab_2132	B(i)	map00950;map01063	Isoquinoline alkaloid biosynthesis;Biosynthesis of alkaloids derived from shikimate pathway	HMDB0059965	M+H	C7H6O3	3.8535	C16700	pos	-	-	Metabolism;Metabolism	Biosynthesis of other secondary metabolites;Chemical structure transformation maps	Organic oxygen compounds	Organooxygen compounds	139.039	0.0055544	44.6	-	-0.336754	139-85-5	Carbonyl compounds	60790	71700	70070	65310	57700	72240	15540	16950	35330	17820	21720	34590	15090	21910	11070	24990	17100	23850	20800	15060	13050	15110	10080	11680	32840
pos_2950	L-2-Aminoethyl seryl phosphate	metab_2138	B(ii)	map00564	Glycerophospholipid metabolism	HMDB0031950	M+CH3OH+H	C5H13N2O6P	3.8457	C03872	pos	-	-	Metabolism	Lipid metabolism	Organic acids and derivatives	Carboxylic acids and derivatives	261.087	0.0034257	-	51.2	9.46879	1186-34-1	Amino acids, peptides, and analogues	416500	393300	428900	406300	369400	399500	622100	682200	557600	614100	698300	519600	768600	696000	624200	726900	720800	666600	655200	727200	848400	623400	912800	700800	644800
pos_2951	5-Methoxytryptamine	metab_2139	B(ii)	map00380	Tryptophan metabolism	HMDB0004095;MJDBOTE0000675	M+H-H2O	C11H14N2O	3.8457	C05659	pos	-	-	Metabolism	Amino acid metabolism	Organoheterocyclic compounds	Indoles and derivatives	173.107	0.00935673	-	61.3	-0.185536	608-07-1	Tryptamines and derivatives	5182	2700	6330	2503	11210	3192	306000	86900	46270	126300	195200	187400	164700	243000	268700	216300	61060	102600	41950	181100	131700	243600	210600	315900	142900
pos_2958	Ritodrine	metab_2146	B(ii)	-	-	HMDB0015005;HMDB0245716	M+H-2H2O	C17H21NO3	3.8066	C07239	pos	-	-	-	-	Benzenoids	Benzene and substituted derivatives	252.139	0.00182785	-	39.7	1.61798	26652-09-5	Phenethylamines	215100	214400	221300	194500	195300	218400	126200	145500	145200	140400	141900	136800	156600	136100	131600	136800	136300	145300	142300	145500	144200	151200	136300	128400	158400
pos_2968	N-Acetyl-7-O-acetylneuraminic acid	metab_2157	B(ii)	-	-	HMDB0000785	M+ACN+H	C13H21NO10	3.7754	C04016	pos	-	-	-	-	Organic oxygen compounds	Organooxygen compounds	393.151	0.00708681	-	59	2.77595	18529-63-0	Carbohydrates and carbohydrate conjugates	149800	174500	201100	170400	151300	182100	93690	107400	118200	111000	112800	102000	117400	96380	93460	112100	122300	87570	117200	136300	117600	105500	139400	106600	130000
pos_2973	7-Amino-4-methylcoumarin	metab_2163	B(ii)	-	-	HMDB0247230	M+ACN+H	C10H9NO2	3.7513	C01386	pos	-	-	-	-	Phenylpropanoids and polyketides	Coumarins and derivatives	217.097	0.00818982	-	41.8	-0.330294	26093-31-2	Not Available	1402000	907000	1073000	814800	1448000	747700	674900	387800	459300	493200	593800	834100	594300	737700	869900	787500	412700	515200	387500	674600	608700	1050000	886300	1254000	862100
pos_2977	Tetrahydrodipicolinate	metab_2167	B(ii)	map01100;map01110;map00300;map01120;map01230;map00261	Metabolic pathways;Biosynthesis of secondary metabolites;Lysine biosynthesis;Microbial metabolism in diverse environments;Biosynthesis of amino acids;Monobactam biosynthesis	HMDB0012289	M+H-H2O	C7H9NO4	3.7435	C03972	pos	-	-	Metabolism;Metabolism;Metabolism;Metabolism;Metabolism;Metabolism	Global and overview maps;Global and overview maps;Amino acid metabolism;Global and overview maps;Global and overview maps;Biosynthesis of other secondary metabolites	Organic acids and derivatives	Carboxylic acids and derivatives	154.05	0.00901647	-	33.5	-0.715739	4226-22-6	Amino acids, peptides, and analogues	62970	64820	59400	62280	63710	63070	69660	67710	71100	76030	70270	63580	70960	76270	71850	74310	77090	76130	76710	70110	74340	80160	72070	70070	74730
pos_2982	4'-Azidocytidine	metab_2173	B(ii)	-	-	HMDB0246625	M+CH3OH+H	C9H12N6O5	3.7201	-	pos	-	-	-	-	Organic oxygen compounds	Organooxygen compounds	317.12	0.0119651	-	35.1	-0.303879	-	Carbohydrates and carbohydrate conjugates	328800	343800	329100	305400	293800	338300	182700	177400	214200	185300	191400	211700	187400	165700	160300	185500	189800	173100	123600	159500	130500	142100	152600	136900	226100
pos_2992	Ferulic Acid	metab_2184	B(i)	map01100;map00940;map01110;map01061	Metabolic pathways;Phenylpropanoid biosynthesis;Biosynthesis of secondary metabolites;Biosynthesis of phenylpropanoids	HMDB0000954;MJDBOTE0000325	M+H-H2O	C10H10O4	3.6889	C01494	pos	-	-	Metabolism;Metabolism;Metabolism;Metabolism	Global and overview maps;Biosynthesis of other secondary metabolites;Global and overview maps;Chemical structure transformation maps	Phenylpropanoids and polyketides	Cinnamic acids and derivatives	177.055	0.0292561	92.2	-	-0.240912	537-98-4	Hydroxycinnamic acids and derivatives	143600	148600	153200	141500	145500	153500	94600	103100	116200	89090	110400	128600	105000	104900	92060	113300	108800	102100	97060	113300	100600	107100	107200	95180	115100
pos_2998	Decarbamoylsaxitoxin	metab_2190	B(ii)	-	-	HMDB0038319	M+ACN+H	C9H16N6O3	3.6571	C20021	pos	-	-	-	-	Phenylpropanoids and polyketides	Saxitoxins, gonyautoxins, and derivatives	298.165	0.0225459	-	31	9.55591	58911-04-9	Not Available	0	0	0	0	0	0	80310	105600	78300	101900	118000	60020	301500	241400	235200	293900	289800	243600	212200	185200	222200	166700	291000	148600	130300
pos_3	1-(2-fluorophenyl)-3-[2-(1-methylindol-3-yl)-2-pyridin-3-ylethyl]urea	metab_2192	B(i)	-	-	-	M+Na, M+2Na-H, M+K, M+NH4, M+H	C23H21FN4O	3.9002	-	pos	-	-	-	-	-	-	411.162	0.00618412	59.9	-	7.83154	-	-	72920000	76240000	77000000	71240000	68030000	73370000	33040000	35270000	43320000	33750000	36110000	41670000	7913000	8325000	6888000	9248000	7886000	8545000	4885000	5869000	5507000	5385000	6200000	5214000	37020000
pos_30	Kainic Acid	metab_2193	B(i)	-	-	HMDB0253757	M+H-2H2O, M+H-H2O, M+H	C10H15NO4	0.4679	C12819	pos	-	-	-	-	Organic acids and derivatives	Carboxylic acids and derivatives	196.097	0.00436181	71.7	-	-0.35474	487-79-6	Amino acids, peptides, and analogues	476200	481300	470000	473400	482800	463400	459500	465900	451700	465800	437600	459800	459200	502800	493200	482900	445000	545200	501900	423000	450900	488000	438000	469500	493000
pos_3011	Melilotoside	metab_2207	B(i)	map01110;map00999	Biosynthesis of secondary metabolites;Biosynthesis of various plant secondary metabolites	HMDB0033581;HMDB0303353	M+NH4	C15H18O8	3.5947	C05158	pos	-	-	Metabolism;Metabolism	Global and overview maps;Biosynthesis of other secondary metabolites	Organic oxygen compounds	Organooxygen compounds	344.134	0.0175649	36.7	-	-0.444239	618-67-7	Carbohydrates and carbohydrate conjugates	157600	162200	191500	146000	146700	165800	29720	28080	60570	32940	45260	59940	20570	23760	18240	26810	28520	30220	1365	7582	9440	0	12290	6561	64980
pos_3014	Blasticidin S	metab_2210	B(ii)	-	-	HMDB0030452	M+ACN+Na	C17H26N8O5	3.5786	C02010	pos	-	-	-	-	Organic acids and derivatives	Carboxylic acids and derivatives	486.219	0.0309406	-	47.9	1.96229	2079-00-7	Amino acids, peptides, and analogues	6526	6248	18800	2113	5004	14570	246700	259000	232900	234400	290300	231900	227500	219100	206200	263400	222800	214200	204500	240700	259400	245000	286500	252600	155500
pos_3015	Astromicin	metab_2211	B(ii)	-	-	HMDB0248678	M+H-H2O	C17H35N5O6	3.5786	C17708	pos	-	-	-	-	Organic oxygen compounds	Organooxygen compounds	388.254	0.0042058	-	51	-4.09055	55779-06-1	Carbohydrates and carbohydrate conjugates	1447000	1412000	2035000	1318000	1397000	1391000	1316000	1331000	1280000	1299000	1182000	1392000	1314000	1449000	1664000	1380000	1361000	1698000	1499000	1248000	1308000	1493000	1178000	1497000	1463000
pos_303	Asparaginyl-Proline	metab_2227	B(ii)	-	-	HMDB0028739	M+H-H2O, M+H	C9H15N3O4	2.0203	-	pos	-	-	-	-	Organic acids and derivatives	Carboxylic acids and derivatives	212.103	0.00739023	-	66.9	-0.555869	-	Amino acids, peptides, and analogues	5295000	5838000	6223000	6224000	4945000	5449000	3754000	3194000	4222000	3830000	4205000	4300000	2856000	3412000	2591000	3828000	3177000	3501000	2806000	3048000	2700000	3044000	3003000	2776000	3679000
pos_3034	Phenyl acetate	metab_2232	B(ii)	-	-	HMDB0040733	M+H	C8H8O2	3.524	C15583;C00548	pos	-	-	-	-	Benzenoids	Phenol esters	137.06	0.00485909	-	47.8	-0.141913	122-79-2	Not Available	225100	253900	268000	234300	231100	232100	59660	60830	97780	52960	60180	93510	70430	64810	69580	69570	78690	67240	49990	61130	54000	53030	54770	62630	112000
pos_3041	6-(2-Hydroxyethoxy)-6-oxohexanoic acid	metab_2240	B(ii)	-	-	HMDB0061681	M+H-2H2O	C8H14O5	3.4766	-	pos	-	-	-	-	Lipids and lipid-like molecules	Fatty Acyls	155.07	0.0282926	-	34.7	-0.36111	-	Fatty acids and conjugates	110900	99490	94930	118600	94960	118200	79240	110000	83720	85640	61830	105300	84730	96240	92420	82750	92210	100900	81300	76940	80690	84230	67680	83720	97190
pos_3043	Sphingosine	metab_2242	B(ii)	map00600;map01100;map04071;map04210;map04217	Sphingolipid metabolism;Metabolic pathways;Sphingolipid signaling pathway;Apoptosis;Necroptosis	LMSP01010001;HMDB0000252;PW_C000172	M+K	C18H37NO2	3.4688	C00319	pos	-	-	Metabolism;Metabolism;Environmental Information Processing;Cellular Processes;Cellular Processes	Lipid metabolism;Global and overview maps;Signal transduction;Cell growth and death;Cell growth and death	Organic nitrogen compounds	Organonitrogen compounds	338.243	0.00350629	-	40.6	-7.24355	123-78-4	Amines	297800	309100	307900	300400	293300	283600	272700	265500	249300	247800	240800	285200	261200	291900	331300	282800	277400	321800	305400	242500	270000	289300	228200	262000	296400
pos_3044	Tiglic acid	metab_2243	B(ii)	-	-	HMDB0001470;LMFA01020030	2M+NH4	C5H8O2	3.4688	C08279	pos	-	-	-	-	Lipids and lipid-like molecules	Fatty Acyls	218.139	0.00860437	-	37.7	-0.393634	80-59-1	Fatty acids and conjugates	166600	187200	196000	179000	168300	178000	176300	183300	167300	177100	170000	161100	202000	185700	206500	203600	211900	187400	202000	202600	208200	194800	210600	203000	199700
pos_3045	Prostaglandin F1a	metab_2244	B(ii)	-	-	HMDB0002685	M+	C20H36O5	3.4611	C06475	pos	Lipids	Eicosanoids	-	-	Lipids and lipid-like molecules	Fatty Acyls	356.254	0.00588341	-	72.5	-6.27445	745-62-0	Eicosanoids	971100	1047000	980000	906200	978900	964900	884700	914400	806500	841700	809800	952900	866400	1007000	1124000	988100	942300	1127000	985300	808700	884900	966400	749900	883800	987700
pos_3054	Fluvoxamine	metab_2254	B(ii)	-	-	HMDB0014322	M+H-2H2O	C15H21F3N2O2	3.4149	C07571	pos	-	-	-	-	Benzenoids	Benzene and substituted derivatives	283.139	0.044166	-	39.2	-6.89837	54739-18-3	Trifluoromethylbenzenes	82690	101700	115500	80260	72220	100400	1785	0	3207	1760	0	0	0	0	1290	0	0	0	0	0	1370	0	1027	0	9989
pos_3056	4-[(2,4-Dihydroxy-3,3-dimethylbutanoyl)amino]butanoic acid	metab_2256	B(ii)	-	-	HMDB0246316	M+H	C10H19NO5	3.3996	-	pos	-	-	-	-	Organic acids and derivatives	Carboxylic acids and derivatives	234.133	0.00270726	-	42.3	-1.14372	-	Amino acids, peptides, and analogues	168500	190900	196900	174000	162400	176200	103500	101200	119600	105800	111000	109900	114800	106500	111100	133300	117800	107400	111500	139300	145100	134000	160000	127600	141600
pos_3059	Neoacrimarine I	metab_2259	B(ii)	-	-	HMDB0034788	M+Na	C29H25NO9	3.3842	-	pos	-	-	-	-	Organoheterocyclic compounds	Quinolines and derivatives	554.142	0.0162122	-	35.9	0.18346	217199-07-0	Benzoquinolines	581900	769000	719900	622000	654800	659300	255500	313300	367800	295000	367500	416900	384500	416300	470600	419200	321800	407300	403100	465000	468100	474600	499400	404400	514600
pos_306	N-hydroxy-L-tryptophan	metab_2260	B(ii)	-	-	HMDB0255152	M+H-H2O, M+H	C11H12N2O3	2.0203	C19716	pos	-	-	-	-	Organoheterocyclic compounds	Indoles and derivatives	221.092	0.00298969	-	56.4	-0.643905	-	Indolyl carboxylic acids and derivatives	716500	785200	795600	762900	664300	751500	652600	700800	818300	816700	769900	745500	873200	723200	731800	820300	956100	786900	769300	867200	820100	781400	879900	760800	747200
pos_3062	Netivudine	metab_2263	B(ii)	-	-	HMDB0255549	M+Na	C12H14N2O6	3.3765	-	pos	-	-	-	-	Nucleosides, nucleotides, and analogues	Pyrimidine nucleosides	305.076	0.00941826	-	52.9	7.39416	-	Not Available	168000	176700	193100	161700	165500	161100	168700	164300	217800	168300	197300	195700	166400	145100	163400	166600	191200	130400	125700	203800	200600	191900	214500	185300	179000
pos_3071	1-[1-(3-chlorophenyl)-6-oxopyridazin-3-yl]-N-cycloheptylpiperidine-3-carboxamide	metab_2271	B(i)	-	-	-	M+H	C23H29ClN4O2	3.323	-	pos	-	-	-	-	-	-	429.209	0.00703496	88.4	-	8.93792	-	-	388000	347400	379700	305100	351300	328500	249100	206600	227400	228400	232400	309400	35210	72520	115900	96080	42400	67050	165400	142600	186400	196000	193300	209000	253300
pos_3075	(+/-)-Ribaline	metab_2273	B(ii)	-	-	HMDB0033345	M+NH4	C15H17NO4	3.3002	-	pos	-	-	-	-	Organoheterocyclic compounds	Quinolines and derivatives	293.149	0.0634939	-	47.8	-1.59975	41234-32-6	Dihydrofuranoquinolines	0	0	0	0	0	0	188000	150900	117400	190100	235000	81640	59060	11740	54300	47920	38200	21030	15130	150200	81400	65990	102100	90000	59640
pos_308	2-Deoxy-L-ribono-1,4-lactone	metab_2277	B(ii)	-	-	HMDB0033958	M+NH4, 2M+NH4	C5H8O4	2.7175	-	pos	-	-	-	-	Organoheterocyclic compounds	Lactones	282.119	0.0134338	-	36.2	4.07383	38996-14-4	Gamma butyrolactones	887200	872600	919800	938500	845100	829600	9380	17250	22450	20060	15590	14990	34020	15710	30560	30690	34650	24040	32460	32610	24010	23920	49420	29960	240600
pos_3083	Verbasoside	metab_2280	B(ii)	-	-	HMDB0039233	M+H-2H2O	C20H30O12	3.2473	-	pos	-	-	-	-	Organic oxygen compounds	Organooxygen compounds	427.157	0.0291619	-	42.4	-6.01711	61548-34-3	Carbohydrates and carbohydrate conjugates	1807000	1744000	2029000	1721000	1866000	1595000	460100	407700	584300	391900	432800	523900	40490	64610	115800	91400	113200	54100	31320	19520	22450	17350	18320	33320	688300
pos_3088	N,N-Dimethyl-p-phenylenediamine	metab_2283	B(ii)	-	-	HMDB0247696	M+H-H2O	C8H12N2	3.2024	C04203	pos	-	-	-	-	Organic nitrogen compounds	Organonitrogen compounds	119.097	0.0571864	-	72	1.4497	99-98-9	Amines	84900	116600	112600	117100	79950	83890	117800	112300	95940	85790	94940	69670	46760	63650	96340	48970	56680	91940	108700	58440	78940	55050	66660	123200	56890
pos_3089	9-Carboxymethoxymethylguanine	metab_2284	B(ii)	-	-	HMDB0060805	M+H-2H2O	C8H9N5O4	3.1949	-	pos	-	-	-	-	Organoheterocyclic compounds	Imidazopyrimidines	204.05	0.0109009	-	48.1	-8.24472	-	Purines and purine derivatives	653000	683600	699400	643900	760200	707600	722500	625700	582800	571700	567800	603300	706400	736900	645800	647400	665600	748200	741500	592500	601300	658400	528200	584000	660500
pos_3090	S-Lactoylglutathione	metab_2286	B(ii)	map01100;map00620	Metabolic pathways;Pyruvate metabolism	PW_C000841;HMDB0001066	M+H-H2O	C13H21N3O8S	3.1878	C03451	pos	-	-	Metabolism;Metabolism	Global and overview maps;Carbohydrate metabolism	Organic acids and derivatives	Carboxylic acids and derivatives	362.099	0.870924	-	67.6	-5.78326	25138-66-3	Amino acids, peptides, and analogues	0	0	0	0	0	0	26940	0	859700	23150	16590	243200	0	0	0	0	0	0	0	3553	0	0	7910	0	6947
pos_3092	(3-Aminopropyl)(n-butyl)phosphinic acid	metab_2288	B(ii)	-	-	HMDB0249860	M+Na	C7H18NO2P	3.1588	-	pos	-	-	-	-	Organophosphorus compounds	Not Available	202.097	0.00489746	-	38.7	0.906039	-	Not Available	6232000	7005000	6607000	6342000	6539000	6351000	6004000	5608000	5525000	5167000	4836000	5625000	5651000	5825000	6203000	5390000	5779000	6844000	6396000	5213000	5514000	6094000	5084000	5846000	5990000
pos_3094	Chlorobenzene	metab_2290	B(ii)	map01220;map00361;map01120	Degradation of aromatic compounds;Chlorocyclohexane and chlorobenzene degradation;Microbial metabolism in diverse environments	HMDB0041855	M+ACN+H	C6H5Cl	3.1512	C06990	pos	-	-	Metabolism;Metabolism;Metabolism	Global and overview maps;Xenobiotics biodegradation and metabolism;Global and overview maps	Benzenoids	Benzene and substituted derivatives	154.042	0.00662751	-	49.6	-1.02677	108-90-7	Halobenzenes	146300000	155600000	154500000	149600000	156500000	147000000	135400000	133600000	128900000	122500000	123800000	131700000	133800000	141800000	144000000	128300000	143400000	159100000	141500000	122500000	129800000	143800000	116800000	136200000	142900000
pos_3096	2-(4-Nitrobenzylidene)malononitrile	metab_2292	B(ii)	map01100;map01250;map00540	Metabolic pathways;Biosynthesis of nucleotide sugars;Lipopolysaccharide biosynthesis	HMDB0029952;HMDB0245723	2M+H	C10H5N3O2	3.1434	C06397	pos	-	-	Metabolism;Metabolism;Metabolism	Global and overview maps;Global and overview maps;Glycan biosynthesis and metabolism	Organic oxygen compounds	Organooxygen compounds	399.087	0.15573	-	36.4	8.12987	1961-73-5	Carbohydrates and carbohydrate conjugates	969700	1330000	1167000	1380000	1328000	1249000	699300	958900	890700	818500	967500	1081000	1049000	964600	1420000	1163000	525400	1538000	1110000	771100	1241000	1116000	821300	1230000	1088000
pos_3102	5-O-p-Coumaroylnigrumin	metab_2300	B(ii)	-	-	HMDB0038730	M+H-H2O	C20H23NO9	3.107	-	pos	-	-	-	-	Phenylpropanoids and polyketides	Tannins	404.137	0.0596806	-	35.6	6.21056	-	Not Available	273100	307500	276400	232200	218900	335800	48620	58890	81630	125000	161000	138700	127400	123600	175800	177100	78090	117900	200200	97610	176700	85320	151800	103200	120600
pos_3108	5'-Deoxy-5'-fluorouridine	metab_2306	B(ii)	map00983	Drug metabolism - other enzymes	HMDB0246881;HMDB0060406	M+H	C9H11FN2O5	3.0924	C12739	pos	-	-	Metabolism	Xenobiotics biodegradation and metabolism	Nucleosides, nucleotides, and analogues	5''-deoxyribonucleosides	247.074	0.0228424	-	52.7	8.17229	-	Not Available	262600	333900	327200	357000	285600	323100	0	0	0	0	0	0	0	0	0	0	0	0	0	0	0	0	0	0	58830
pos_3110	3-Methylindole	metab_2309	B(ii)	map00380	Tryptophan metabolism	HMDB0000466	M+H	C9H9N	3.0924	C08313	pos	-	-	Metabolism	Amino acid metabolism	Organoheterocyclic compounds	Indoles and derivatives	132.081	0.0176952	-	50.2	-0.0813427	83-34-1	Indoles	823100	902900	946200	899200	805700	853400	370000	314600	479600	344600	422300	433500	443200	371400	378000	470600	447600	399100	417700	471800	474200	526200	514100	414100	600600
pos_3111	Indole-3-Carboxaldehyde	metab_2310	B(i)	map01100;map00230;map02010;map01232;map01070;map00380;map04075	Metabolic pathways;Purine metabolism;ABC transporters;Nucleotide metabolism;Biosynthesis of plant hormones;Tryptophan metabolism;Plant hormone signal transduction	HMDB0000197;HMDB0000195;HMDB0029737;MJDBSJD0000088	M+H	C9H7NO	3.0924	C00294;C00954;C08493	pos	-	-	Metabolism;Metabolism;Environmental Information Processing;Metabolism;Metabolism;Metabolism;Environmental Information Processing	Global and overview maps;Nucleotide metabolism;Membrane transport;Global and overview maps;Chemical structure transformation maps;Amino acid metabolism;Signal transduction	Organoheterocyclic compounds	Indoles and derivatives	146.06	0.00707926	93.7	-	-0.759928	87-51-4;58-63-9;487-89-8	Indolyl carboxylic acids and derivatives	3287000	3567000	3670000	3563000	3313000	3411000	1287000	1216000	1771000	1338000	1346000	1550000	1529000	1530000	1488000	1600000	1655000	1563000	1629000	1730000	1790000	1849000	1836000	1550000	2191000
pos_3112	Puromycin	metab_2311	B(ii)	map01100;map01110;map00998	Metabolic pathways;Biosynthesis of secondary metabolites;Biosynthesis of various antibiotics	HMDB0256926	M+2Na-H	C22H29N7O5	3.0846	C01610	pos	-	-	Metabolism;Metabolism;Metabolism	Global and overview maps;Global and overview maps;Biosynthesis of other secondary metabolites	Nucleosides, nucleotides, and analogues	Purine nucleosides	516.197	0.0497631	-	33.9	6.55172	53-79-2	Purine 3''-deoxyribonucleosides	1002000	1243000	1132000	1417000	947600	964000	155000	112300	151000	151000	141100	202600	4983	8789	17980	18930	0	11170	0	12640	3951	0	4481	0	258700
pos_3113	Imazapyr	metab_2312	B(ii)	-	-	HMDB0253405	M+NH4	C13H15N3O3	3.0846	C18864	pos	-	-	-	-	Organic acids and derivatives	Carboxylic acids and derivatives	279.145	0.0172239	-	38.5	-0.972584	81334-34-1	Amino acids, peptides, and analogues	403800	433100	401100	477100	378100	368300	285900	236000	280900	285700	311700	271800	277100	252600	256200	285200	290800	240600	240400	313500	281100	285800	348700	277100	333000
pos_3117	Isoquinoline	metab_2315	B(i)	-	-	HMDB0034244	M+H	C9H7N	3.0846	C06323	pos	-	-	-	-	Organoheterocyclic compounds	Isoquinolines and derivatives	130.065	0.0182566	37.7	-	-0.137482	119-65-3	Not Available	277900	357800	369900	358200	317900	348000	110200	115200	160100	132300	117400	138700	148900	130300	141800	156100	175800	139100	177400	183100	176100	181500	209000	159600	191500
pos_3122	Dihydrothymine	metab_2321	B(ii)	-	-	HMDB0000079;HMDB0304210;PW_C000056;MJDBOTE0000405	M+NH4	C5H8N2O2	3.069	C00906	pos	-	-	-	-	Organoheterocyclic compounds	Diazines	146.092	0.0350697	-	41.8	-0.0195454	19140-80-8;696-04-8	Pyrimidines and pyrimidine derivatives	34800	32000	47170	31310	34030	33380	11940	8125	8360	14510	8465	11780	14840	7492	11570	10680	12030	9498	14840	14160	15510	12680	17800	11200	17230
pos_3123	Isopyridoxal	metab_2322	B(ii)	map00750	Vitamin B6 metabolism	HMDB0004290	M+H-2H2O	C8H9NO3	3.069	C06051	pos	-	-	Metabolism	Metabolism of cofactors and vitamins	Organoheterocyclic compounds	Pyridines and derivatives	132.044	0.0128896	-	32.5	0.0605946	6560-46-9	Pyridine carboxaldehydes	202400	227400	212500	217100	212500	241200	71220	58200	73240	66780	71100	82550	17030	28650	18750	27180	14800	24240	11640	13030	15120	13880	17330	12410	85550
pos_3132	Voriconazole	metab_2332	B(ii)	-	-	HMDB0014720;MJDBOTE0000869	M+NH4	C16H14F3N5O	3.0461	C07622	pos	-	-	-	-	Benzenoids	Benzene and substituted derivatives	367.15	0.0196188	-	47.4	2.06774	137234-62-9	Phenylpropanes	363800	388900	401300	432400	323800	402000	156700	131600	197000	128700	147600	161500	109500	135700	101900	157900	143100	115600	108300	135600	151200	125800	160800	114000	210500
pos_3133	2-Hydroxy-3-(4-hydroxyphenyl)propenoic acid	metab_2333	B(ii)	map01100;map00350	Metabolic pathways;Tyrosine metabolism	PW_C003007;HMDB0006915	M+H-H2O	C9H8O4	3.0461	C05350	pos	-	-	Metabolism;Metabolism	Global and overview maps;Amino acid metabolism	Benzenoids	Benzene and substituted derivatives	163.039	0.0176441	-	65.2	-0.686756	-	Phenylpyruvic acid derivatives	151500	160000	159500	165800	168400	152300	120100	117900	141900	112600	128100	162600	99570	133300	94970	134200	110600	129500	126300	116600	106300	118400	98340	81990	128100
pos_3140	1,2,10-Trihydroxydihydro-trans-linalyl oxide 7-O-beta-D-glucopyranoside	metab_2340	B(ii)	-	-	HMDB0033237	M+2Na-H	C16H30O10	3.0228	-	pos	-	-	-	-	Organic oxygen compounds	Organooxygen compounds	427.157	0.0212521	-	64.6	5.51537	219814-37-6	Carbohydrates and carbohydrate conjugates	177100	187600	154500	168800	159500	156800	28110	38320	40340	27030	31600	40560	6895	5740	13170	6024	1698	4961	0	0	0	0	1772	1753	64610
pos_3146	L-Threo-3-Phenylserine	metab_2346	B(ii)	-	-	HMDB0002184	M+ACN+H	C9H11NO3	3.015	C03290	pos	-	-	-	-	Organic acids and derivatives	Carboxylic acids and derivatives	223.108	0.139312	-	46.5	-0.360824	6254-48-4	Amino acids, peptides, and analogues	87360	101400	103500	100000	90720	90270	894.6	0	497.3	954.3	1145	841.4	590.7	1020	981.6	530.3	1060	1150	446.7	1019	1488	1259	2354	1641	25930
pos_3147	4-Vinylguaiacol	metab_2347	B(i)	-	-	HMDB0013744	M+H	C9H10O2	3.015	C17883	pos	-	-	-	-	Benzenoids	Phenols	151.075	0.012356	69.9	-	-0.203039	7786-61-0	Methoxyphenols	47700	52020	52190	44730	48540	51500	15020	17800	21010	15680	13890	18630	18890	15630	19380	18300	19230	18050	13490	17180	16660	15880	17350	16280	26000
pos_3159	5-Hydroxy-p-mentha-6,8-dien-2-one	metab_2360	B(ii)	-	-	HMDB0037011	M+NH4	C10H14O2	2.9831	-	pos	-	-	-	-	Lipids and lipid-like molecules	Prenol lipids	184.133	0.017278	-	45.7	-0.0890304	56423-48-4	Monoterpenoids	40930	43900	34010	42630	35520	37100	28250	32450	30800	32880	27330	26530	36310	30110	29450	37570	35060	33960	38790	24720	27330	39270	33230	36770	33170
pos_3160	Vigabatrin	metab_2362	B(ii)	-	-	HMDB0015212	2M+H	C6H11NO2	2.9753	C07500	pos	-	-	-	-	Organic acids and derivatives	Carboxylic acids and derivatives	259.165	0.00820343	-	45.4	-0.747954	60643-86-9	Amino acids, peptides, and analogues	316300	307100	312600	319900	333100	317400	267000	272000	263000	243000	231900	295800	266100	307200	313100	303300	270000	342600	301300	242700	247000	309800	217900	283900	310500
pos_3164	Cephalosporin C	metab_2366	B(ii)	map01100;map00311;map01110;map07012;map07013	Metabolic pathways;Penicillin and cephalosporin biosynthesis;Biosynthesis of secondary metabolites;Cephalosporins - parenteral agents;Cephalosporins - oral agents	HMDB0060450	M+CH3OH+H	C16H21N3O8S	2.9675	C00916	pos	Antibiotics	beta-Lactams	Metabolism;Metabolism;Metabolism;Drug Development;Drug Development	Global and overview maps;Biosynthesis of other secondary metabolites;Global and overview maps;Chronology: Antiinfectives;Chronology: Antiinfectives	Organic acids and derivatives	Carboxylic acids and derivatives	448.138	0.0149766	-	48.1	-0.710571	61-24-5	Amino acids, peptides, and analogues	515200	591700	587400	582200	479500	564700	0	1291	1121	1126	0	0	0	0	0	11260	2388	3377	1434	1312	0	0	1262	0	134400
pos_3185	Arginylphenylalaninamide	metab_2389	B(ii)	-	-	HMDB0257190	M+ACN+H	C15H24N6O2	2.9201	-	pos	-	-	-	-	Organic acids and derivatives	Carboxylic acids and derivatives	362.228	0.00793434	-	39.6	-5.8338	-	Amino acids, peptides, and analogues	273100	279900	293000	285000	279900	299300	210400	213800	202800	186600	200400	223400	203500	228900	228000	220600	216600	268400	223700	189600	196000	234400	178000	213700	240800
pos_3189	Cerulenin	metab_2393	B(ii)	-	-	LMFA08010013;HMDB0015168	M+NH4	C12H17NO3	2.9044	C12058	pos	-	-	-	-	Organoheterocyclic compounds	Epoxides	241.154	0.0179417	-	35.1	-1.11635	17397-89-6	Oxirane carboxylic acids and derivatives	730300	720400	699000	700000	704800	683900	635000	636600	615900	585800	586100	681000	620400	716000	740000	666200	620500	814200	696500	587500	611900	708700	527800	648800	709400
pos_319	Enterodiol	metab_2394	B(i)	-	-	HMDB0005056	M+H-H2O, M+H	C18H22O4	2.764	C18166	pos	-	-	-	-	Lignans, neolignans and related compounds	Dibenzylbutane lignans	303.16	0.0115127	49.3	-	1.78419	80226-00-2	Dibenzylbutanediol lignans	0	2124	0	0	0	0	392600	313400	361700	346400	323000	204800	216800	178200	142600	218900	117200	163500	122200	317100	329900	295300	340200	179800	193800
pos_3199	N-Acetyldjenkolic acid	metab_2404	B(ii)	-	-	HMDB0029421	M+H	C9H16N2O5S2	2.881	-	pos	-	-	-	-	Organic acids and derivatives	Carboxylic acids and derivatives	297.057	0.00444755	-	61.6	-0.612467	-	Amino acids, peptides, and analogues	23930	25970	25020	23380	22560	27190	293300	407000	316100	329800	321000	237200	416600	290800	327800	328800	378600	288500	304300	406700	385100	348100	434600	366900	270300
pos_3205	12-Hydroxydodecanoic acid	metab_2412	B(ii)	-	-	HMDB0304547;HMDB0002059	M+2Na-H	C12H24O3	2.8732	C08317	pos	-	-	-	-	Organic acids and derivatives	Hydroxy acids and derivatives	261.144	0.0119184	-	42.2	2.65679	505-95-3	Medium-chain hydroxy acids and derivatives	165000	160900	188200	164400	147500	150300	22360	15700	15210	21360	31940	23610	13080	12430	8477	14280	13630	10110	15500	23400	18510	22680	20360	17000	61420
pos_3208	CDP-DG(PGJ2/i-20:0)	metab_2415	B(ii)	-	-	HMDB0294123	M+2H	C52H87N3O17P2	2.8654	-	pos	-	-	-	-	Not Available	Not Available	544.783	0.00920499	-	53.8	0.0515804	-	Not Available	202300	198100	242500	236100	198400	190000	692700	720000	845700	766300	787300	725800	690200	672000	615900	767700	668200	684700	647400	688500	636400	647100	777800	633200	574700
pos_3210	Lysocellin	metab_2418	B(ii)	-	-	HMDB0254269	M+2Na	C34H60O10	2.8654	-	pos	-	-	-	-	Lipids and lipid-like molecules	Prenol lipids	337.199	0.00945231	-	33.2	2.30453	-	Sesterterpenoids	357400	344700	377700	354600	332600	332800	165900	192600	233900	194500	202200	187400	227600	188400	191500	213900	199100	183500	187400	243600	199400	189800	247000	203000	246100
pos_3219	Hexazinone	metab_2427	B(i)	-	-	HMDB0253153	M+NH4	C12H20N4O2	2.8576	C10926	pos	-	-	-	-	Organic nitrogen compounds	Organonitrogen compounds	270.192	0.00332183	31.9	-	-1.54758	51235-04-2	Amines	167200	162500	174700	180500	166900	153100	193900	191800	207500	200300	201400	195700	193300	176700	190500	195400	182200	195700	180000	198800	205600	176100	211200	194800	197100
pos_3220	Gamma-Glutamylisoleucine	metab_2429	B(ii)	-	-	HMDB0011170	M+H-H2O	C11H20N2O5	2.8576	-	pos	-	-	-	-	Organic acids and derivatives	Carboxylic acids and derivatives	243.134	0.0342948	-	35.4	-1.18901	23632-83-9	Amino acids, peptides, and analogues	140800	129900	154700	152100	134600	146400	44680	34710	49990	44740	51750	47480	31660	15700	28590	35090	30430	22710	28560	45820	33360	35170	40310	29070	66020
pos_323	Styrene	metab_2439	B(i)	map01100;map01220;map01120;map00642;map00643	Metabolic pathways;Degradation of aromatic compounds;Microbial metabolism in diverse environments;Ethylbenzene degradation;Styrene degradation	HMDB0034240	M+H, M+NH4	C8H8	2.7952	C19506;C07083	pos	-	-	Metabolism;Metabolism;Metabolism;Metabolism;Metabolism	Global and overview maps;Global and overview maps;Global and overview maps;Xenobiotics biodegradation and metabolism;Xenobiotics biodegradation and metabolism	Benzenoids	Benzene and substituted derivatives	105.07	0.0107917	70.1	-	3.09815	100-42-5	Styrenes	242000	228000	233100	205700	214100	206800	748100	798200	700100	742400	806200	650700	697800	620500	668200	662400	715200	646800	535900	622700	592600	566400	615900	574200	602300
pos_3230	2-Hydroxy-4-carboxybutyrylhistidylprolinamide	metab_2440	B(ii)	-	-	HMDB0251550	M+Na	C16H23N5O6	2.8264	-	pos	-	-	-	-	Organic acids and derivatives	Carboxylic acids and derivatives	404.153	0.0348487	-	66.9	-3.94084	-	Amino acids, peptides, and analogues	247400	184500	235000	200900	237800	191000	148800	127800	144800	127100	137000	131100	89800	87060	91380	90920	82310	99910	7128	3629	5142	2975	2908	6534	132600
pos_3239	Thr Leu	metab_2449	B(i)	-	-	-	M+H	C10H20N2O4	2.8108	-	pos	-	-	-	-	-	-	233.149	0.0641405	62.9	-	-0.63204	-	-	116700	122900	147300	141200	118900	122400	32350	21070	20780	35030	40120	22010	10040	11610	11840	13490	10430	13430	20110	24040	25000	20680	26180	27830	54300
pos_3241	(Z)-4',6-Dihydroxyaurone 6-glucoside	metab_2452	B(ii)	-	-	HMDB0033162	M+H-2H2O	C21H20O9	2.803	-	pos	-	-	-	-	Phenylpropanoids and polyketides	Flavonoids	381.096	0.0212412	-	58.6	-2.35875	20550-08-7	Flavonoid glycosides	299100	304600	362400	344700	212300	345600	116500	182200	233100	176100	180000	159000	161400	71750	73440	130300	193900	140000	190900	137900	167700	84290	152300	72680	184000
pos_3249	Artenolide	metab_2460	B(ii)	-	-	HMDB0037565	2M+3H2O+2H	C30H40O8	2.7874	-	pos	-	-	-	-	Organoheterocyclic compounds	Lactones	542.288	0.00942851	-	35.3	8.38516	113807-34-4	Gamma butyrolactones	8391	3770	0	5089	5636	0	740600	836600	602700	786500	873400	548600	848300	597500	744100	650900	731700	529300	841200	923900	1014000	754500	1007000	863600	532100
pos_325	1-Acetylproline	metab_2461	B(ii)	-	-	HMDB0242126	M+H, M+Na	C7H11NO3	2.7795	-	pos	-	-	-	-	Organic acids and derivatives	Carboxylic acids and derivatives	158.081	0.00275996	-	37.8	-0.0293871	-	Amino acids, peptides, and analogues	3428000	3450000	3993000	3622000	3396000	3338000	2707000	2622000	3117000	2667000	3017000	2887000	3017000	2563000	2807000	2899000	3027000	2747000	2859000	2898000	2946000	2755000	3175000	2903000	3262000
pos_3259	Zalcitabine	metab_2471	B(ii)	map04976	Bile secretion	HMDB0015078;PW_C009386;HMDB0037019;HMDB0255802	M+ACN+H	C9H13N3O3	2.764	C07207	pos	-	-	Organismal Systems	Digestive system	Nucleosides, nucleotides, and analogues	Pyrimidine nucleosides	253.129	0.00865597	-	54.1	-0.928501	7481-89-2;5718-77-4	Pyrimidine 2'',3''-dideoxyribonucleosides	188700	188600	210300	225100	184400	193600	249100	228600	325800	226800	252600	273500	246900	254100	250700	277200	252700	248400	284300	264900	293700	247400	323000	271100	258800
pos_326	Prolyl-Alanine	metab_2472	B(ii)	-	-	HMDB0029010	M+H-H2O, M+CH3OH+H	C8H14N2O3	2.764	-	pos	-	-	-	-	Organic acids and derivatives	Carboxylic acids and derivatives	219.134	0.00608651	-	54.1	-0.552519	-	Amino acids, peptides, and analogues	260300	271800	292700	295100	244200	257200	131300	105900	117200	126300	138400	118900	98210	89000	92290	100100	95360	89670	104200	114000	106800	112100	113800	106800	161300
pos_3260	D-Kynurenine	metab_2473	B(ii)	-	-	HMDB0250769	M+NH4	C10H12N2O3	2.764	C01718	pos	-	-	-	-	Organic oxygen compounds	Organooxygen compounds	226.119	0.00498699	-	36.1	-0.325585	-	Carbonyl compounds	61200	59560	69790	70330	57370	59350	110100	80330	110200	91040	119100	110300	88080	79040	72620	95380	80970	81330	91310	113000	88540	102000	97800	98400	100300
pos_3268	2-(Methylthiomethyl)-3-phenyl-2-propenal	metab_2481	B(ii)	-	-	HMDB0037166	2M+ACN+Na	C11H12OS	2.7484	-	pos	-	-	-	-	Phenylpropanoids and polyketides	Cinnamaldehydes	448.138	0.0138723	-	38.1	1.46016	65887-08-3	Not Available	436600	528700	543000	544400	419400	496000	0	0	0	0	0	0	0	0	0	0	0	0	0	0	0	0	0	0	108000
pos_327	Gamma-Glutamyl-S-(1-propenyl)cysteine sulfoxide	metab_2483	B(ii)	-	-	HMDB0031870	M+H, M+Na	C11H18N2O6S	2.8576	-	pos	-	-	-	-	Organic acids and derivatives	Carboxylic acids and derivatives	307.096	0.00543547	-	46.3	-0.87484	-	Amino acids, peptides, and analogues	334300	286900	349200	355200	209800	337600	127900	225500	261300	192600	198600	171500	174300	84070	86310	135100	218400	157000	256300	177900	209400	115500	201100	76420	214600
pos_3276	Kallidin	metab_2490	B(ii)	-	-	HMDB0253760	M+2Na	C56H85N17O12	2.7331	C01505	pos	-	-	-	-	Organic Polymers	Polypeptides	616.816	0.0143405	-	42	-2.07817	342-10-9	Not Available	706800	750600	760100	819000	697000	762900	675600	660300	706900	665700	642400	679700	720400	551600	642400	660000	574900	530000	634000	779400	681500	564900	708000	648200	719500
pos_3277	(2R)-2-[[(1R,3S,4S)-3-[[4-(5-Benzyl-2-ethylpyrazol-3-yl)piperidin-1-yl]methyl]-4-(3-fluorophenyl)cyclopentyl]-methylamino]-3-methylbutanoic acid	metab_2491	B(ii)	-	-	HMDB0254924	M+K	C35H47FN4O2	2.7331	-	pos	-	-	-	-	Organic acids and derivatives	Carboxylic acids and derivatives	613.33	0.0229377	-	58.6	-1.84217	-	Amino acids, peptides, and analogues	0	0	80.8	0	1351	0	370300	433500	404700	392900	469700	349600	554900	367800	509600	414700	526100	378200	386900	463200	526700	258100	556300	395600	325500
pos_3279	1-[[(2S,3S,4S,5R)-3,4-Dihydroxy-5-(hydroxymethyl)-2-[(2R,3R,4S,5S,6R)-3,4,5-trihydroxy-6-(hydroxymethyl)oxan-2-yl]oxyoxolan-2-yl]methoxy]propan-2-one	metab_2493	B(ii)	-	-	HMDB0260242	M+Na	C15H26O12	2.7331	-	pos	-	-	-	-	Organic oxygen compounds	Organooxygen compounds	421.134	0.0179061	-	46.3	5.34063	-	Carbohydrates and carbohydrate conjugates	406700	464200	472000	469200	406900	421800	320100	269800	374500	282800	340700	359400	316700	283900	310700	291300	302900	294500	313500	320900	296300	290000	300200	298400	351700
pos_3282	3-(5'-methylthio)pentylmalate	metab_2497	B(ii)	map01210;map00966	2-Oxocarboxylic acid metabolism;Glucosinolate biosynthesis	HMDB0304110	M+CH3OH+H	C10H16O5S-2	2.7331	C17223	pos	-	-	Metabolism;Metabolism	Global and overview maps;Biosynthesis of other secondary metabolites	Organic acids and derivatives	Hydroxy acids and derivatives	281.106	0.0131129	-	69.4	3.88625	-	Medium-chain hydroxy acids and derivatives	19030	25340	20580	27540	18930	17780	86500	80160	98040	83390	88680	89310	86950	74310	84140	87690	94550	78700	87420	103400	88490	80170	96490	79450	73010
pos_329	Suberylglycine	metab_2505	B(ii)	-	-	HMDB0000953	M+H-2H2O, 2M+NH4	C10H17NO5	2.8654	-	pos	-	-	-	-	Organic acids and derivatives	Carboxylic acids and derivatives	196.097	0.00725373	-	58.9	-0.0222835	60317-54-6	Amino acids, peptides, and analogues	620500	595800	678100	644900	587100	593900	463800	460300	487100	454200	492800	429600	453400	401900	449300	479600	452000	452200	455000	435500	445000	419100	506300	433500	523300
pos_3295	Bioepiderm	metab_2511	B(ii)	map01100;map00780;map02010;map04977;map01240	Metabolic pathways;Biotin metabolism;ABC transporters;Vitamin digestion and absorption;Biosynthesis of cofactors	HMDB0000030;HMDB0249220	M+H	C10H16N2O3S	2.7253	C00120	pos	Vitamins and cofactors	Cofactors	Metabolism;Metabolism;Environmental Information Processing;Organismal Systems;Metabolism	Global and overview maps;Metabolism of cofactors and vitamins;Membrane transport;Digestive system;Global and overview maps	Organoheterocyclic compounds	Biotin and derivatives	245.095	0.00370594	-	54.5	-0.568083	58-85-5	Not Available	86480	84210	93830	84830	130300	73500	156000	82690	105600	98290	126700	132000	133200	157900	183000	154700	89600	127800	68000	141600	121700	174200	144700	190500	131000
pos_3297	4-Oxo-1-(3-pyridyl)-1-butanone	metab_2513	B(ii)	map01100;map00980;map05204;map01120;map00760	Metabolic pathways;Metabolism of xenobiotics by cytochrome P450;Chemical carcinogenesis - DNA adducts;Microbial metabolism in diverse environments;Nicotinate and nicotinamide metabolism	HMDB0062406	M+NH4	C9H9NO2	2.7253	C19567	pos	-	-	Metabolism;Metabolism;Human Diseases;Metabolism;Metabolism	Global and overview maps;Xenobiotics biodegradation and metabolism;Cancer: overview;Global and overview maps;Metabolism of cofactors and vitamins	Organic oxygen compounds	Organooxygen compounds	181.097	0.00744557	-	34.4	-0.10436	76014-80-7	Carbonyl compounds	57320	63600	63540	51700	85550	53440	94690	65110	65120	69660	81430	86730	88810	103700	110100	102700	67780	78010	52640	92040	84660	108600	100500	127000	81270
pos_33	Ifosfamide	metab_2516	B(ii)	map00982	Drug metabolism - cytochrome P450	HMDB0015312;PW_C009594	M+H, M+ACN+H, M+H-H2O	C7H15Cl2N2O2P	0.5302	C07047	pos	-	-	Metabolism	Xenobiotics biodegradation and metabolism	Organoheterocyclic compounds	Oxazaphosphinanes	261.03	0.01418	-	36.5	-6.72503	3778-73-2	Isofamides	1302000	1503000	1431000	1253000	1508000	1517000	2531000	2367000	2012000	2487000	2191000	1997000	2102000	2429000	2444000	2416000	2347000	2421000	2355000	2248000	2226000	2123000	2177000	1912000	1921000
pos_330	3-(3,4-Dihydroxyphenyl)lactic acid	metab_2517	B(ii)	-	-	HMDB0003503	M+H-2H2O, M+NH4	C9H10O5	2.8732	C01207	pos	-	-	-	-	Phenylpropanoids and polyketides	Phenylpropanoic acids	163.039	0.0107966	-	39.9	-0.386377	23028-17-3	Not Available	501600	475300	548900	493700	503900	501700	308300	304600	364600	272700	337200	363200	320400	311700	271400	335200	325000	327500	330200	324600	304300	293600	324400	273600	373000
pos_3316	Apramycin	metab_2535	B(ii)	map00524	Neomycin, kanamycin and gentamicin biosynthesis	HMDB0248529	M+Na	C21H41N5O11	2.7096	C01555	pos	-	-	Metabolism	Biosynthesis of other secondary metabolites	Organic oxygen compounds	Organooxygen compounds	562.265	0.0282797	-	53.1	-7.7552	37321-09-8	Carbohydrates and carbohydrate conjugates	29680	54650	56060	65590	3215	40260	429000	611500	848400	628100	630600	599000	407700	206200	229000	341300	606000	389300	452800	313800	239200	174300	248600	156200	326100
pos_332	2-(3-Carboxy-3-(methylammonio)propyl)-L-histidine	metab_2539	B(ii)	-	-	HMDB0011654	M+CH3OH+H, 2M+Na	C11H19N4O4+	2.8888	C04692	pos	-	-	-	-	Organic acids and derivatives	Carboxylic acids and derivatives	304.177	0.0130849	-	71.1	8.84247	-	Amino acids, peptides, and analogues	229100	236400	257900	221300	199400	218500	238900	233400	259200	231200	264800	230400	217100	221000	221400	229500	235900	216100	221000	274100	226800	227700	281500	243600	254900
pos_3329	Nicotinic acid ribonucleoside	metab_2549	B(ii)	map01100;map00760	Metabolic pathways;Nicotinate and nicotinamide metabolism	HMDB0006809	M+ACN+H	C11H14NO6+	2.7018	C05841	pos	-	-	Metabolism;Metabolism	Global and overview maps;Metabolism of cofactors and vitamins	Organic oxygen compounds	Organooxygen compounds	298.114	0.0214551	-	43.4	-6.10759	4013-06-03	Carbohydrates and carbohydrate conjugates	303300	300800	307400	328900	319300	281200	0	0	0	0	0	0	0	0	0	0	3343	0	0	0	0	0	1216	0	67790
pos_3341	3,5-Dihydroxyphenyl 1-O-(6-O-galloyl-beta-D-glucopyranoside)	metab_2563	B(ii)	-	-	HMDB0039307	M+CH3OH+H	C19H20O12	2.6863	-	pos	-	-	-	-	Organic oxygen compounds	Organooxygen compounds	473.126	0.0296583	-	87.5	-5.73017	94356-21-5	Carbohydrates and carbohydrate conjugates	126800	138000	99430	132300	105900	148100	38830	29240	40920	33890	31500	45410	20450	24120	26690	30290	23920	32170	5606	0	12590	6389	10370	10500	47410
pos_3348	Indicine-N-oxide	metab_2570	B(ii)	-	-	HMDB0253458	2M+H	C15H25NO6	2.6705	-	pos	-	-	-	-	Alkaloids and derivatives	Not Available	631.341	0.00337912	-	49.4	-4.02819	-	Not Available	0	0	0	0	0	0	266700	296900	311500	256700	251800	280100	394400	340000	335400	323900	392400	306300	192900	308300	217400	229900	316700	230400	195100
pos_3349	PS(16:1(9Z)/TXB2)	metab_2571	B(ii)	-	-	HMDB0281252	M+H+Na	C42H74NO14P	2.6705	-	pos	-	-	-	-	Not Available	Not Available	435.743	0.00944169	-	55.9	5.44285	-	Not Available	347.1	0	0	0	0	0	209900	260300	160900	233000	234400	101300	206800	149600	176600	164200	214400	123200	241600	254800	249500	211100	310800	209200	138700
pos_3358	N'-Formylkynurenine	metab_2581	B(ii)	map01100;map00380;map01240	Metabolic pathways;Tryptophan metabolism;Biosynthesis of cofactors	PW_C000935;HMDB0001200;HMDB0060485	M+H	C11H12N2O4	2.6549	C02700;C02406	pos	-	-	Metabolism;Metabolism;Metabolism	Global and overview maps;Amino acid metabolism;Global and overview maps	Organic oxygen compounds	Organooxygen compounds	237.087	0.0295738	-	64.1	-0.707448	1022-31-7	Carbonyl compounds	202100	202400	143400	138300	286600	263200	87200	54450	42460	88790	114400	146800	133800	126300	199300	143000	122400	128500	71150	141600	88860	143500	120100	189700	152900
pos_3363	6''-Acetylapiin	metab_2586	B(ii)	map00944	Flavone and flavonol biosynthesis	HMDB0030843;HMDB0035464	M+Na	C28H30O15	2.6471	C04858	pos	-	-	Metabolism	Biosynthesis of other secondary metabolites	Benzenoids	Naphthalenes	629.146	0.00992387	-	42	-2.32953	26544-34-3	Phenylnaphthalenes	385000	339500	381800	383100	379300	379700	302400	294700	308000	262800	323300	362900	254700	280400	263000	283600	262000	253100	302700	419700	360900	320900	447500	356100	357300
pos_3366	A3'p5'A3'p5'A	metab_2589	B(ii)	-	-	HMDB0256666	M+2H	C30H37N15O16P2	2.6471	-	pos	-	-	-	-	Nucleosides, nucleotides, and analogues	Nucleoside and nucleotide analogues	463.608	0.0445406	-	37.9	-0.360966	-	Oligonucleotides	208600	174200	183500	209000	184400	215800	253500	240800	324300	239000	315400	341200	222400	287800	230000	306400	254900	247100	206600	215300	251300	227900	292200	194700	225000
pos_3373	N-Undecanoylglycine	metab_2597	B(ii)	-	-	HMDB0013286	M+	C13H25NO3	2.6393	-	pos	-	-	-	-	Organic acids and derivatives	Carboxylic acids and derivatives	243.181	0.0162181	-	35.2	-8.68421	-	Amino acids, peptides, and analogues	113400	115300	118300	114600	112800	126800	54090	61890	65310	66830	68960	58640	62760	53350	45380	65800	59040	57120	53850	62290	63080	58120	74100	56440	77150
pos_3380	Val Leu Ser	metab_2605	B(i)	-	-	-	M+H	C14H27N3O5	2.616	-	pos	-	-	-	-	-	-	318.202	0.0131768	78.2	-	-1.13704	-	-	0	2608	0	1599	0	0	430900	374100	252600	455100	510400	175800	267600	185700	197000	254000	226600	198300	183600	158600	199500	166600	206100	151500	195000
pos_339	Pentaethylene glycol	metab_2615	B(i)	-	-	HMDB0256256	M+H, M+NH4	C10H22O6	2.9597	-	pos	-	-	-	-	Organic oxygen compounds	Organooxygen compounds	239.149	0.00909636	32.5	-	-0.63916	-	Ethers	412700	410500	406700	402300	418500	400500	395000	383300	349600	375400	341500	397200	379100	418600	401200	393400	353600	417500	419400	331200	366400	415800	306500	410800	418600
pos_3393	Leu Val Gln	metab_2619	B(i)	-	-	-	M+H	C16H30N4O5	2.5774	-	pos	-	-	-	-	-	-	359.229	0.0335529	76	-	-1.10047	-	-	0	0	0	0	0	0	284700	345200	192200	390100	337000	100100	293300	192600	232200	211800	235600	185300	179300	163100	201900	182900	239500	155600	130200
pos_3401	10-Hydroxy-3-methoxy-1,3,5,7-cadinatetraen-9-one	metab_2629	B(ii)	-	-	HMDB0036456	M+H-H2O	C16H20O3	2.5315	C09695	pos	-	-	-	-	Lipids and lipid-like molecules	Prenol lipids	243.139	0.0482992	-	46	2.67932	72843-51-7	Sesquiterpenoids	101100	102500	98410	108200	103000	119100	0	0	0	236.3	0	0	2251	0	0	0	695.4	0	0	0	0	0	0	0	21620
pos_3408	Valylglutamic acid	metab_2636	B(ii)	-	-	HMDB0029126	M+K	C10H18N2O5	2.493	-	pos	-	-	-	-	Organic acids and derivatives	Carboxylic acids and derivatives	285.083	0.0169176	-	34.9	-8.36346	3062-07-05	Amino acids, peptides, and analogues	1038000	1141000	1215000	1162000	1071000	1172000	0	0	0	0	0	0	0	0	0	0	0	0	0	0	0	0	0	0	294700
pos_3410	N(epsilon)-(carboxyethyl)lysine	metab_2639	B(ii)	-	-	HMDB0255289	M+H	C9H18N2O4	2.493	-	pos	-	-	-	-	Organic acids and derivatives	Carboxylic acids and derivatives	219.134	0.198444	-	70.9	-0.926828	-	Amino acids, peptides, and analogues	121700	110900	128200	113600	103400	135500	0	0	0	0	0	0	0	0	0	0	0	0	0	0	0	0	0	0	7630
pos_3411	Retinoid 9CUAB30	metab_2640	B(ii)	-	-	HMDB0247700	M+ACN+H	C20H22O2	2.4854	-	pos	-	-	-	-	Benzenoids	Tetralins	336.196	0.0266129	-	42.3	0.960899	-	Not Available	172200	173300	157000	149700	202200	171900	50940	72310	71120	48940	66490	65440	58100	36690	58240	60060	74270	55950	51740	70020	82170	92170	61060	50370	98070
pos_3434	CMP-3-deoxy-D-manno-octulosonate	metab_2663	B(ii)	map01100;map01250;map00540	Metabolic pathways;Biosynthesis of nucleotide sugars;Lipopolysaccharide biosynthesis	HMDB0304292	M+CH3OH+H	C17H24N3O15P-2	2.3628	C04121	pos	-	-	Metabolism;Metabolism;Metabolism	Global and overview maps;Global and overview maps;Glycan biosynthesis and metabolism	Nucleosides, nucleotides, and analogues	Pyrimidine nucleotides	574.128	0.015579	-	52.2	0.803035	-	Pyrimidine nucleotide sugars	285400	283600	264500	294700	304400	266100	802900	721700	729300	697600	918200	716600	885400	663400	673400	739500	824800	660400	699500	799700	791400	705000	1077000	847600	635100
pos_3437	S-Hydroxymethylglutathione	metab_2666	B(ii)	map00680;map01100;map01120	Methane metabolism;Metabolic pathways;Microbial metabolism in diverse environments	HMDB0004662	M+H-2H2O	C11H19N3O7S	2.3472	C14180	pos	-	-	Metabolism;Metabolism;Metabolism	Energy metabolism;Global and overview maps;Global and overview maps	Organic acids and derivatives	Carboxylic acids and derivatives	302.08	0.00520337	-	56.8	-1.27026	32260-87-0	Amino acids, peptides, and analogues	480000	478600	509500	513300	415200	500000	289700	318200	331400	297600	350100	285300	349500	276500	274100	291700	327000	260300	275300	335300	299400	287400	380300	322200	361300
pos_3438	Remdesivir	metab_2667	B(ii)	-	-	HMDB0304869	M+K	C27H35N6O8P	2.3396	-	pos	-	-	-	-	Organoheterocyclic compounds	Diazanaphthalenes	641.19	0.0114404	-	35.2	3.01488	-	Benzodiazines	3335000	3301000	3905000	3929000	3334000	3173000	4194000	4108000	4176000	3976000	4506000	4301000	4515000	3257000	3796000	3818000	4294000	3438000	3790000	3582000	3732000	3837000	4509000	3578000	3812000
pos_344	(+/-)-3-(4-Hydroxyphenyl)-1,2-propanediol 4'-O-glucoside	metab_2669	B(ii)	-	-	HMDB0033082	M+NH4, M+Na	C15H22O8	3.0066	-	pos	-	-	-	-	Organic oxygen compounds	Organooxygen compounds	348.165	0.0210886	-	60.8	-1.0991	-	Carbohydrates and carbohydrate conjugates	212100	237700	229900	218100	192400	213900	20310	26070	39550	18970	15400	34880	38210	38090	37970	34370	38190	33800	16800	39540	25170	28810	28290	27710	81030
pos_3441	3,4-Methyleneazelaic acid	metab_2671	B(ii)	-	-	HMDB0059744	M+NH4	C11H16O4	2.3166	-	pos	-	-	-	-	Lipids and lipid-like molecules	Fatty Acyls	230.139	0.0199716	-	53.6	-0.659204	-	Fatty acids and conjugates	63300	74850	78150	92210	53650	68850	13160	26470	23680	19960	13730	24110	19380	16180	24310	19560	26150	18380	23510	19870	25750	18130	34370	29320	28890
pos_3443	Serotonin	metab_2673	B(i)	map01100;map05207;map01110;map07211;map04750;map04540;map04976;map04024;map04080;map04361;map04726;map04742;map01063;map00380;map04721	Metabolic pathways;Chemical carcinogenesis - receptor activation;Biosynthesis of secondary metabolites;Serotonin receptor agonists/antagonists;Inflammatory mediator regulation of TRP channels;Gap junction;Bile secretion;cAMP signaling pathway;Neuroactive ligand-receptor interaction;Axon regeneration;Serotonergic synapse;Taste transduction;Biosynthesis of alkaloids derived from shikimate pathway;T…	HMDB0000259;PW_C000178;MJDBSJD0000073	M+H	C10H12N2O	2.3089	C00780	pos	Peptides;Hormones and transmitters	Amines;Neurotransmitters	Metabolism;Human Diseases;Metabolism;Drug Development;Organismal Systems;Cellular Processes;Organismal Systems;Environmental Information Processing;Environmental Information Processing;Organismal Systems;Organismal Systems;Organismal Systems;Metabolism;Metabolism;Organismal Systems	Global and overview maps;Cancer: overview;Global and overview maps;Target-based classification: G protein-coupled receptors;Sensory system;Cellular community - eukaryotes;Digestive system;Signal transduction;Signaling molecules and interaction;Development and regeneration;Nervous system;Sensory system;Chemical structure transformation maps;Amino acid metabolism;Nervous system	Organoheterocyclic compounds	Indoles and derivatives	177.102	0.00329477	91.4	-	-0.58553	50-67-9	Tryptamines and derivatives	29520	33930	34780	32120	25120	34760	1865000	2058000	1391000	2017000	2451000	1693000	1767000	1381000	1522000	1578000	1961000	1550000	1212000	1475000	1233000	1266000	1437000	1222000	1207000
pos_3450	O-Oxalylhomoserine	metab_2681	B(ii)	-	-	HMDB0302143	M+CH3OH+H	C6H9NO6	2.2465	C08294	pos	-	-	-	-	Organic acids and derivatives	Carboxylic acids and derivatives	224.077	0.0393262	-	36.6	4.47454	4096-48-4	Amino acids, peptides, and analogues	61830	64070	67770	58030	66560	44600	93370	88780	84610	102300	97900	78880	83250	82650	67530	86480	88630	64670	82940	106900	97440	110100	112500	80850	90490
pos_3456	N-Ethyl-N-Methylcathinone	metab_2687	B(i)	-	-	-	M+H	C12H17NO	2.2309	-	pos	-	-	-	-	-	-	192.138	0.0164865	61.6	-	-0.624625	-	-	94290	91610	95710	94920	98250	92130	85280	91640	87950	83090	81360	94220	89450	90340	93820	90510	91590	93760	95440	75770	81700	102100	75260	91210	96250
pos_3457	Glucose pyruvate acetate	metab_2688	B(ii)	-	-	HMDB0252787	M+H-H2O	C11H16O11	2.2152	-	pos	-	-	-	-	Organic oxygen compounds	Organooxygen compounds	307.065	0.0673557	-	42.3	-4.36855	-	Carbohydrates and carbohydrate conjugates	199200	187100	157800	181700	169000	194900	0	0	0	0	0	0	0	0	0	0	0	0	0	0	0	0	0	0	34470
pos_3461	9-Ethylguanine	metab_2693	B(ii)	-	-	HMDB0247591	M+H	C7H9N5O	2.1996	-	pos	-	-	-	-	Organoheterocyclic compounds	Imidazopyrimidines	180.087	0.0110231	-	36.5	-3.68931	-	Purines and purine derivatives	1375000	1390000	1215000	1335000	1184000	1264000	2243000	2413000	2283000	2308000	2262000	2246000	2516000	2485000	2312000	2634000	2460000	2511000	2354000	2562000	2378000	2654000	2515000	2331000	2213000
pos_3473	Histidylleucine	metab_2706	B(ii)	-	-	HMDB0253179;HMDB0028889	M+H-H2O	C12H20N4O3	2.1293	C05010	pos	-	-	-	-	Organic acids and derivatives	Carboxylic acids and derivatives	251.15	0.00865362	-	49.8	-0.799496	7763-65-7	Amino acids, peptides, and analogues	329200	358900	378500	352400	296800	337500	460900	427300	495400	488900	490500	443100	461400	399500	396300	466900	467400	399900	387200	465900	422600	434300	503400	428400	424400
pos_3482	Arginylproline	metab_2716	B(ii)	-	-	HMDB0028717	M+H-H2O	C11H21N5O3	2.0669	-	pos	-	-	-	-	Organic acids and derivatives	Carboxylic acids and derivatives	254.161	0.0166841	-	67.3	-1.05772	2418-69-1	Amino acids, peptides, and analogues	4158000	4312000	4601000	4430000	3871000	4166000	3343000	3078000	3692000	3372000	3573000	3525000	3292000	2958000	2939000	3370000	3350000	3019000	3149000	3824000	3343000	3668000	3794000	3558000	3766000
pos_3484	Pro-Pro-Pro	metab_2718	B(ii)	-	-	HMDB0256689	M+H	C15H23N3O4	2.0513	-	pos	-	-	-	-	Organic acids and derivatives	Carboxylic acids and derivatives	310.176	0.0218037	-	51.3	-1.02443	-	Amino acids, peptides, and analogues	83390	91280	96820	105700	77580	86990	443100	376000	417500	453400	487600	392900	407900	352300	343900	413800	403100	362400	430100	507900	456000	486300	540500	459000	364500
pos_3486	Emorfazone	metab_2720	B(ii)	-	-	HMDB0251777	M+2Na-H	C11H17N3O3	2.0435	-	pos	-	-	-	-	Organic nitrogen compounds	Organonitrogen compounds	284.099	0.0231529	-	36.2	2.20403	-	Amines	4387000	4725000	5098000	4893000	4127000	4462000	61580	101200	75950	104500	70100	45120	218200	122800	159200	134000	181800	129100	231700	282200	315800	162100	361600	210400	1482000
pos_3498	Kresoxim-Methyl	metab_2733	B(ii)	-	-	HMDB0253821	M+2Na-H	C18H19NO4	2.0281	C11017	pos	-	-	-	-	Benzenoids	Phenol ethers	358.104	0.00816818	-	36.9	4.79903	143390-89-0	Not Available	282800	285800	320500	305100	225300	306200	64490	82810	92360	88620	82800	90840	75580	57810	57900	81270	99090	91810	86310	84470	79700	72800	74310	53050	121100
pos_3500	(R)-2-Hydroxy-2H-1,4-benzoxazin-3(4H)-one	metab_2737	B(ii)	map00402;map01100;map01110;map00999	Benzoxazinoid biosynthesis;Metabolic pathways;Biosynthesis of secondary metabolites;Biosynthesis of various plant secondary metabolites	HMDB0038318	M+CH3OH+H	C8H7NO3	2.0203	C15769	pos	-	-	Metabolism;Metabolism;Metabolism;Metabolism	Biosynthesis of other secondary metabolites;Global and overview maps;Global and overview maps;Biosynthesis of other secondary metabolites	Organoheterocyclic compounds	Benzoxazines	198.076	0.00380027	-	38.4	0.273495	-	Benzoxazinones	94300	104600	103200	105100	80970	101500	50310	51570	71560	59930	60910	56240	54870	46970	41510	59670	55580	52920	63910	59320	60760	58240	66110	49590	67720
pos_3501	Quercetin 3-gluco-xyloside	metab_2738	B(ii)	-	-	HMDB0302919	M+K	C26H28O16	2.0203	-	pos	-	-	-	-	Phenylpropanoids and polyketides	Flavonoids	635.101	0.0121227	-	30.4	0.0854526	-	Flavonoid glycosides	248300	243300	283400	289300	200400	279000	467500	458000	603600	667400	566000	599700	572600	560600	500300	633300	593600	518700	520200	595200	581900	600500	594800	539900	477200
pos_3507	Gemcitabine	metab_2744	B(ii)	-	-	PW_C008951;HMDB0014584	2M+Na	C9H11F2N3O4	2.0203	C07650	pos	-	-	-	-	Nucleosides, nucleotides, and analogues	Pyrimidine nucleosides	549.134	0.0265776	-	38.9	2.75786	95058-81-4	Pyrimidine 2''-deoxyribonucleosides	106200	97380	93960	125100	74430	102600	462800	399400	469200	558800	527300	410600	491400	425200	412800	537600	512400	480900	526700	599800	567300	502000	607000	619600	400700
pos_3510	5-Hydroxy-N-formylkynurenine	metab_2748	B(ii)	map01100;map00380	Metabolic pathways;Tryptophan metabolism	PW_C002055;HMDB0004086	M+	C11H12N2O5	2.0203	C05648	pos	-	-	Metabolism;Metabolism	Global and overview maps;Amino acid metabolism	Organic oxygen compounds	Organooxygen compounds	252.073	0.00282806	-	47.9	-8.28962	-	Carbonyl compounds	969900	1042000	1149000	1135000	918800	1002000	576600	525600	918200	691400	638200	869300	712900	674500	644300	755900	779100	712800	870100	1004000	909300	1008000	965500	1007000	773700
pos_3529	GDP-fucose	metab_2768	B(ii)	map01100;map00520;map00051;map01250;map00541	Metabolic pathways;Amino sugar and nucleotide sugar metabolism;Fructose and mannose metabolism;Biosynthesis of nucleotide sugars;O-Antigen nucleotide sugar biosynthesis	HMDB0001095;HMDB0252660	M+Na	C16H25N5O15P2	1.997	C00325	pos	-	-	Metabolism;Metabolism;Metabolism;Metabolism;Metabolism	Global and overview maps;Carbohydrate metabolism;Carbohydrate metabolism;Global and overview maps;Glycan biosynthesis and metabolism	Nucleosides, nucleotides, and analogues	Purine nucleotides	612.074	0.00807715	-	42.2	3.96027	15839-70-0	Purine nucleotide sugars	97670	120500	122400	110800	105200	93000	1282000	1153000	1122000	1432000	1315000	1114000	1285000	1210000	1131000	1420000	1304000	1266000	1326000	1448000	1496000	1551000	1446000	1510000	989200
pos_3531	Coniferaldehyde	metab_2771	B(ii)	map01100;map00940;map01110;map01061	Metabolic pathways;Phenylpropanoid biosynthesis;Biosynthesis of secondary metabolites;Biosynthesis of phenylpropanoids	HMDB0141782	M+NH4	C10H10O3	2.0048	C02666	pos	-	-	Metabolism;Metabolism;Metabolism;Metabolism	Global and overview maps;Biosynthesis of other secondary metabolites;Global and overview maps;Chemical structure transformation maps	Benzenoids	Phenols	196.097	0.00211306	-	55.7	-0.300494	20649-42-7;458-36-6	Methoxyphenols	295100	301800	276600	297500	291500	288400	263500	292200	280100	280200	260600	306600	274900	305200	292700	299400	269100	328400	275700	258900	274700	301200	255100	274900	300100
pos_3535	Epsilon-(Carboxyethyl)lysine	metab_2775	B(ii)	-	-	HMDB0251886	M+H-H2O	C9H18N2O4	1.997	-	pos	-	-	-	-	Organic acids and derivatives	Carboxylic acids and derivatives	201.123	0.00873535	-	38.1	-0.340627	-	Amino acids, peptides, and analogues	220500	235700	241900	260800	212800	232600	151800	160700	178800	173500	182900	171700	154100	149600	144100	165000	165300	146100	143100	188000	167400	164200	190800	163500	188800
pos_3547	4-Nitrocatechol	metab_2787	B(ii)	map00627;map01120	Aminobenzoate degradation;Microbial metabolism in diverse environments	HMDB0002916	M+ACN+H	C6H5NO4	1.9737	C02235	pos	-	-	Metabolism;Metabolism	Xenobiotics biodegradation and metabolism;Global and overview maps	Benzenoids	Phenols	197.056	0.0122912	-	51.9	-0.569146	3316-09-04	Nitrophenols	126800	131300	149800	141100	125300	130300	118100	112200	121200	129700	127100	120200	121300	116400	108600	119500	129900	108200	105100	119300	127200	104900	127400	119900	116100
pos_3549	L-Hypoglycin A	metab_2789	B(ii)	-	-	HMDB0029427	2M+ACN+Na	C7H11NO2	1.9659	C08287	pos	-	-	-	-	Organic acids and derivatives	Carboxylic acids and derivatives	346.173	0.0167216	-	42	-1.9627	156-56-9	Amino acids, peptides, and analogues	16530	20030	20600	15480	18710	16630	127900	119200	127800	134000	121200	121600	141000	126200	125500	152800	121200	126200	129700	144000	154800	139500	134400	144100	91530
pos_3553	Glutamic acid glutamate	metab_2794	B(ii)	-	-	HMDB0252808	M+	C10H14N2O8	1.9425	-	pos	-	-	-	-	Organic acids and derivatives	Carboxylic acids and derivatives	290.074	0.0125549	-	31.9	-1.83785	-	Tetracarboxylic acids and derivatives	78950	79290	91200	92690	81090	76280	23340	26050	27640	17960	22710	26230	23470	17840	23130	23420	24210	23440	19590	21410	22140	20440	19490	24430	37180
pos_3554	Stavudine	metab_2795	B(ii)	-	-	PW_C009132;HMDB0014787	M+H	C10H12N2O4	1.9425	C07312	pos	-	-	-	-	Nucleosides, nucleotides, and analogues	Nucleoside and nucleotide analogues	225.087	0.00745873	-	67.1	-0.850765	3056-17-5	Not Available	100600	119000	125300	117300	101600	106800	309100	266300	284800	285000	309900	305700	299900	216200	308800	229100	316000	228800	302500	446600	345300	408700	366700	441100	276400
pos_3558	2'-O-Methylisoliquiritigenin	metab_2799	B(ii)	-	-	HMDB0037319	M+H-2H2O	C16H14O4	1.9184	C15531	pos	-	-	-	-	Phenylpropanoids and polyketides	Linear 1,3-diarylpropanoids	235.075	0.0258062	-	51.1	-2.86735	112408-67-0	Cinnamylphenols	231900	285000	280200	306100	190900	276700	42770	36750	31600	45130	39280	25800	30230	23200	18010	28820	23750	25310	26930	29620	33520	26330	31790	33410	95650
pos_3559	S-Adenosylhomocysteine	metab_2800	B(i)	map01100;map00270;map05208;map01230;map01240	Metabolic pathways;Cysteine and methionine metabolism;Chemical carcinogenesis - reactive oxygen species;Biosynthesis of amino acids;Biosynthesis of cofactors	HMDB0000939;PW_C000749	M+H	C14H20N6O5S	1.9028	C00021	pos	-	-	Metabolism;Metabolism;Human Diseases;Metabolism;Metabolism	Global and overview maps;Amino acid metabolism;Cancer: overview;Global and overview maps;Global and overview maps	Organoheterocyclic compounds	Lactones	385.128	0.0320099	76.4	-	-1.07589	979-92-0	Gamma butyrolactones	261800	247500	277200	280400	211600	255700	0	0	0	0	0	0	0	0	0	0	0	0	0	0	0	0	0	0	44560
pos_3561	Arg Leu	metab_2803	B(i)	-	-	-	M+H	C12H25N5O3	1.8716	-	pos	-	-	-	-	-	-	288.203	0.0756798	50.7	-	-1.36619	-	-	172500	160800	195500	187500	163100	169000	3760	707.5	0	2080	2903	0	1003	0	0	745.3	0	0	701.9	832.7	935.1	1930	872.6	0	37120
pos_3565	3-Hydroxy-L-proline	metab_2807	B(ii)	-	-	HMDB0002113	2M+ACN+H	C5H9NO3	1.8482	C04397	pos	-	-	-	-	Organic acids and derivatives	Carboxylic acids and derivatives	304.15	0.00349058	-	55	-1.3463	4298-08-02	Amino acids, peptides, and analogues	575900	668000	699300	689900	582400	635600	338600	327600	356800	346700	358800	334500	381900	313900	311800	355600	368400	291300	300200	374000	374800	332000	441700	364500	438800
pos_3566	PS(14:1(9Z)/20:5(6E,8Z,11Z,14Z,17Z)-OH(5))	metab_2808	B(ii)	-	-	HMDB0280968	M+H+Na	C40H66NO11P	1.8404	-	pos	-	-	-	-	Not Available	Not Available	395.719	0.01534	-	61.5	6.02669	-	Not Available	88810	83220	64420	58880	58260	50440	9853000	9283000	5775000	10080000	9878000	5754000	9293000	7056000	7534000	7685000	8284000	7155000	8312000	8730000	9973000	7329000	10610000	8881000	4536000
pos_3570	1-Methylguanine	metab_2813	B(i)	-	-	HMDB0003282	M+H	C6H7N5O	1.8248	C04152	pos	-	-	-	-	Organoheterocyclic compounds	Imidazopyrimidines	166.072	0.00281886	72.4	-	-0.235509	938-85-2	Purines and purine derivatives	133100	125900	136600	131400	126300	131500	434800	412000	455700	450200	446400	448400	475000	444000	414000	480200	460300	433700	415600	475200	443200	460900	480100	468800	363300
pos_3583	Hydroxyethyl methacrylic acid	metab_2827	B(ii)	-	-	HMDB0253265;HMDB0245159	M+H-2H2O	C6H10O3	1.6994	C14530	pos	-	-	-	-	Lipids and lipid-like molecules	Fatty Acyls	95.0496	0.0136748	-	32.1	3.14954	-	Fatty acids and conjugates	125200	123600	135100	121200	124600	118700	305300	290700	285700	303300	300400	290200	269500	266000	266400	278600	280100	274200	207800	245700	227600	225000	243700	239100	241200
pos_3584	Homocitrulline	metab_2828	B(ii)	-	-	HMDB0000679	M+H-H2O	C7H15N3O3	1.6916	C02427	pos	-	-	-	-	Organic acids and derivatives	Carboxylic acids and derivatives	172.108	0.0198623	-	42.6	-0.333351	1190-49-4	Amino acids, peptides, and analogues	70510	65860	83110	72380	66950	68960	55520	53410	73150	67740	66960	70150	68210	53620	54760	59680	71030	50460	58060	74620	66920	63280	79900	67010	64480
pos_3585	Norleucine	metab_2829	B(i)	-	-	HMDB0251526;HMDB0001645	M+H	C6H13NO2	1.6759	C01933	pos	-	-	-	-	Organic acids and derivatives	Carboxylic acids and derivatives	132.102	0.0138318	71.2	-	0.172848	327-57-1	Amino acids, peptides, and analogues	24900000	26630000	28270000	26970000	24420000	25090000	2524000	2227000	2051000	2464000	2513000	2110000	2156000	1984000	1999000	2044000	2119000	1955000	2088000	2417000	2243000	2355000	2407000	2281000	9634000
pos_3588	Equol	metab_2832	B(ii)	map01100;map00946	Metabolic pathways;Degradation of flavonoids	LMPK12080003;HMDB0243678;HMDB0002209;MJDBOTE0001180	M+2Na-H	C15H14O3	1.6371	C14131	pos	-	-	Metabolism;Metabolism	Global and overview maps;Biosynthesis of other secondary metabolites	Phenylpropanoids and polyketides	Isoflavonoids	287.067	0.00656444	-	33.5	5.83945	531-95-3	Isoflavans	8754000	8808000	10260000	9687000	6435000	9746000	1505000	2129000	2612000	2003000	1755000	2255000	2110000	1186000	1232000	1654000	2611000	1925000	2618000	1966000	2175000	1483000	1938000	1159000	3560000
pos_3589	Coumaryl acetate	metab_2833	B(ii)	map01110;map00940	Biosynthesis of secondary metabolites;Phenylpropanoid biosynthesis	HMDB0304297	M+ACN+Na	C11H12O3	1.6293	C20465	pos	-	-	Metabolism;Metabolism	Global and overview maps;Biosynthesis of other secondary metabolites	Benzenoids	Benzene and substituted derivatives	256.093	0.0106251	-	32.9	-9.85198	-	Styrenes	4795000	5227000	5479000	5377000	4832000	4913000	3740000	3393000	3587000	3548000	3797000	3960000	3294000	3621000	3183000	3941000	3597000	3570000	3384000	3510000	3406000	3495000	3811000	3323000	4734000
pos_359	Ggstop	metab_2834	B(ii)	-	-	HMDB0252708	M+H-H2O, M+H	C13H18NO7P	3.2701	-	pos	-	-	-	-	Organic acids and derivatives	Carboxylic acids and derivatives	332.089	0.00628705	-	66.4	-1.01735	-	Amino acids, peptides, and analogues	0	0	0	0	0	0	1647000	1332000	1490000	1688000	1287000	738300	787900	834800	527000	774900	318800	646700	309200	1648000	1441000	1367000	1632000	753100	811900
pos_3595	4-Pyridoxic acid	metab_2840	B(ii)	map01100;map00750;map01120	Metabolic pathways;Vitamin B6 metabolism;Microbial metabolism in diverse environments	HMDB0000017;PW_C000011	M+H	C8H9NO4	1.5515	C00847	pos	-	-	Metabolism;Metabolism;Metabolism	Global and overview maps;Metabolism of cofactors and vitamins;Global and overview maps	Organoheterocyclic compounds	Pyridines and derivatives	184.06	0.00810701	-	60	-0.05929	82-82-6	Pyridinecarboxylic acids and derivatives	293400	311800	328400	331000	286900	301700	145000	145500	148100	137400	142000	145600	142400	141200	128800	141800	152800	139300	140600	149400	160900	142400	177100	143900	214600
pos_3599	4-Hydroxybenzaldehyde	metab_2844	B(i)	map01100;map01120;map00627;map00623;map00363;map01061	Metabolic pathways;Microbial metabolism in diverse environments;Aminobenzoate degradation;Toluene degradation;Bisphenol degradation;Biosynthesis of phenylpropanoids	HMDB0011718;MJDBOTE0000554	M+H	C7H6O2	1.5126	C00633	pos	-	-	Metabolism;Metabolism;Metabolism;Metabolism;Metabolism;Metabolism	Global and overview maps;Global and overview maps;Xenobiotics biodegradation and metabolism;Xenobiotics biodegradation and metabolism;Xenobiotics biodegradation and metabolism;Chemical structure transformation maps	Organic oxygen compounds	Organooxygen compounds	123.044	0.0235901	72.3	-	1.30098	123-08-0	Carbonyl compounds	200200	208700	231500	212700	240900	212200	27950	25180	32800	21220	24370	38350	24960	29300	32280	28520	27300	31080	31880	29690	26900	32980	29880	29130	84160
pos_3600	Lys Leu	metab_2847	B(i)	-	-	-	M+H	C12H25N3O3	1.5048	-	pos	-	-	-	-	-	-	260.197	0.0114013	34.3	-	-0.841144	-	-	174700	179400	200200	209200	180600	182600	17230	13700	5803	19570	21030	7781	3975	2416	1668	5495	2738	715.1	11310	8869	6719	10040	14090	10120	49820
pos_3607	Sinapyl alcohol	metab_2854	B(ii)	map01100;map00940;map01110;map01061	Metabolic pathways;Phenylpropanoid biosynthesis;Biosynthesis of secondary metabolites;Biosynthesis of phenylpropanoids	HMDB0013070	2M+H	C11H14O4	1.419	C02325	pos	-	-	Metabolism;Metabolism;Metabolism;Metabolism	Global and overview maps;Biosynthesis of other secondary metabolites;Global and overview maps;Chemical structure transformation maps	Benzenoids	Phenols	421.186	0.0106084	-	31.5	0.808432	537-33-7	Methoxyphenols	425600	466100	535500	505900	349900	515500	144800	230500	225700	217900	193700	217400	187800	128700	122900	175700	247100	181700	222500	199400	207800	142000	221000	100700	251700
pos_3611	METAMITRON	metab_2859	B(ii)	-	-	HMDB0254501	M+CH3OH+H	C10H10N4O	1.3723	C10930	pos	-	-	-	-	Organoheterocyclic compounds	Triazines	235.119	0.0129069	-	30.8	-0.856219	41394-05-2	1,2,4-triazines	1166000	1216000	1313000	1285000	1085000	1178000	2039000	1890000	2098000	2050000	2113000	2179000	1963000	1802000	1788000	1994000	2118000	1792000	1845000	2322000	1987000	2211000	2182000	2082000	1799000
pos_3614	7-Methylxanthosine	metab_2862	B(ii)	map01100;map01110;map00232	Metabolic pathways;Biosynthesis of secondary metabolites;Caffeine metabolism	HMDB0301918	M+CH3OH+H	C11H15N4O6+	1.3411	C16352	pos	-	-	Metabolism;Metabolism;Metabolism	Global and overview maps;Global and overview maps;Biosynthesis of other secondary metabolites	Nucleosides, nucleotides, and analogues	Purine nucleosides	332.134	0.0195054	-	71.1	3.97236	-	Not Available	407800	437300	471400	465300	384800	411100	123100	134600	138800	119700	116100	135100	1487	923.5	0	1661	716.6	1722	3615	2254	0	0	0	1208	120400
pos_3627	7-Methylguanine	metab_2876	B(i)	-	-	HMDB0006040;HMDB0000897	M+H	C6H7N5O	1.2475	C02242;C04153	pos	-	-	-	-	Organoheterocyclic compounds	Imidazopyrimidines	166.072	0.0251758	82.3	-	-0.249964	578-76-7;10030-78-1	Purines and purine derivatives	847600	866500	881800	886400	832900	807900	944600	904000	929800	864000	957500	975200	917000	954600	908100	998100	943100	942700	922400	961200	975600	998600	1022000	966900	993700
pos_3631	Delta-Guanidinovaleric acid	metab_2881	B(ii)	-	-	HMDB0250978	M+H	C6H13N3O2	1.2242	C13688	pos	-	-	-	-	Lipids and lipid-like molecules	Fatty Acyls	160.108	0.0121975	-	31.4	-0.421721	462-93-1	Fatty acids and conjugates	280900	280900	306000	307900	258400	274600	261400	245300	277200	257600	277000	276800	259200	229600	237100	260300	265000	212700	220000	297200	272300	271900	323800	269400	280200
pos_3646	3-Oxoglutaric acid	metab_2896	B(ii)	-	-	HMDB0013701	M+H	C5H6O5	1.1618	-	pos	-	-	-	-	Organic acids and derivatives	Keto acids and derivatives	147.029	0.00726231	-	37.7	-0.476035	542-05-2	Short-chain keto acids and derivatives	171800	154200	134600	148200	186000	145600	0	0	0	0	0	0	0	0	0	0	0	0	0	0	0	0	0	0	51500
pos_3647	N-Acetyl-D-mannosamine	metab_2897	B(i)	map01100;map00520;map01250;map00541	Metabolic pathways;Amino sugar and nucleotide sugar metabolism;Biosynthesis of nucleotide sugars;O-Antigen nucleotide sugar biosynthesis	HMDB0001129	M+H-2H2O	C8H15NO6	1.154	C00645	pos	Carbohydrates	Monosaccharides	Metabolism;Metabolism;Metabolism;Metabolism	Global and overview maps;Carbohydrate metabolism;Global and overview maps;Glycan biosynthesis and metabolism	Organic oxygen compounds	Organooxygen compounds	186.076	0.00404865	63.5	-	-0.265061	3615-17-6;7772-94-3	Carbohydrates and carbohydrate conjugates	230400	225100	221900	231500	212700	222900	266500	264300	268500	257400	279200	295000	251900	257800	274100	276800	258400	265000	270200	254400	267600	269400	264300	255300	267400
pos_3653	L-Cystathionine	metab_2904	B(ii)	map01100;map01110;map01240;map00270;map01230;map00260	Metabolic pathways;Biosynthesis of secondary metabolites;Biosynthesis of cofactors;Cysteine and methionine metabolism;Biosynthesis of amino acids;Glycine, serine and threonine metabolism	HMDB0000099;PW_C000067	M+H-H2O	C7H14N2O4S	1.1384	C02291	pos	-	-	Metabolism;Metabolism;Metabolism;Metabolism;Metabolism;Metabolism	Global and overview maps;Global and overview maps;Global and overview maps;Amino acid metabolism;Global and overview maps;Amino acid metabolism	Organic acids and derivatives	Carboxylic acids and derivatives	205.064	0.008993	-	53.2	0.495846	56-88-2	Amino acids, peptides, and analogues	497100	463000	549200	497600	505300	416500	298600	250100	234700	240000	265300	306100	240200	298900	267100	350800	230100	303000	201000	206300	231100	241200	208300	227000	338100
pos_366	1-(3-Carboxypropylcarbamoyl)-5-fluorouracil	metab_2911	B(ii)	-	-	HMDB0243786	M+H-H2O, M+H	C9H10FN3O5	3.107	-	pos	-	-	-	-	Organic acids and derivatives	Carboxylic acids and derivatives	260.068	0.0396748	-	56.9	1.93753	-	Amino acids, peptides, and analogues	2218000	2157000	2381000	2299000	2286000	2083000	0	0	0	0	0	0	0	15770	5923	1499	0	0	0	0	0	0	0	15730	262800
pos_3665	N(6)-(1-Carboxyethyl)-L-lysine	metab_2917	B(ii)	-	-	HMDB0243495	M+H-H2O	C9H18N2O4	1.0835	-	pos	-	-	-	-	Organic acids and derivatives	Carboxylic acids and derivatives	201.123	0.0122146	-	35.4	-0.522424	-	Amino acids, peptides, and analogues	161200	169900	205300	200000	170900	174100	107300	104700	113200	105100	113100	112500	107000	97210	96910	103600	109100	84170	98770	121500	108600	112800	135500	112500	129700
pos_3666	D-Ribose 5-phosphate	metab_2918	B(ii)	map01100;map01110;map01230;map00230;map01120;map01240;map01200;map00710;map04918;map00440;map00750;map00030	Metabolic pathways;Biosynthesis of secondary metabolites;Biosynthesis of amino acids;Purine metabolism;Microbial metabolism in diverse environments;Biosynthesis of cofactors;Carbon metabolism;Carbon fixation in photosynthetic organisms;Thyroid hormone synthesis;Phosphonate and phosphinate metabolism;Vitamin B6 metabolism;Pentose phosphate pathway	PW_C001191;HMDB0001548	M+H-2H2O	C5H11O8P	1.0757	C03736;C00117	pos	-	-	Metabolism;Metabolism;Metabolism;Metabolism;Metabolism;Metabolism;Metabolism;Metabolism;Organismal Systems;Metabolism;Metabolism;Metabolism	Global and overview maps;Global and overview maps;Global and overview maps;Nucleotide metabolism;Global and overview maps;Global and overview maps;Global and overview maps;Energy metabolism;Endocrine system;Metabolism of other amino acids;Metabolism of cofactors and vitamins;Carbohydrate metabolism	Organic oxygen compounds	Organooxygen compounds	195.005	0.0169939	-	33.9	-0.299539	34980-65-9;4300-28-1	Carbohydrates and carbohydrate conjugates	0	0	0	0	0	0	69050	67620	58580	72860	73480	56340	60310	54120	63450	67890	54560	59340	83650	70570	82300	70150	84560	75380	45230
pos_3668	2'-O-Methylcytidine	metab_2920	B(ii)	-	-	HMDB0242132	M+NH4	C10H15N3O5	1.0679	-	pos	-	-	-	-	Nucleosides, nucleotides, and analogues	Pyrimidine nucleosides	275.135	0.0554902	-	48.9	-1.83669	-	Not Available	81180	78200	116200	80610	79140	68830	47700	48590	50040	50860	49950	53580	50160	37580	46740	45780	36740	42380	56520	45920	40690	42190	43920	48230	59440
pos_3677	DUMP	metab_2930	B(ii)	map00240;map01100;map01232;map01523	Pyrimidine metabolism;Metabolic pathways;Nucleotide metabolism;Antifolate resistance	PW_C001087;HMDB0001409	M+H	C9H13N2O8P	1.0446	C00365	pos	Nucleic acids	Nucleotides	Metabolism;Metabolism;Metabolism;Human Diseases	Nucleotide metabolism;Global and overview maps;Global and overview maps;Drug resistance: antineoplastic	Nucleosides, nucleotides, and analogues	Pyrimidine nucleotides	309.049	0.0585227	-	40.3	1.71268	964-26-1	Pyrimidine deoxyribonucleotides	266400	277300	312800	296900	172700	305700	0	2080	0	38.72	3030	1735	0	0	0	0	5364	0	1647	1600	1798	0	1658	2271	28360
pos_3686	5-Hydroxy-L-tryptophan	metab_2940	B(ii)	map01100;map04726;map01063;map00380;map04361	Metabolic pathways;Serotonergic synapse;Biosynthesis of alkaloids derived from shikimate pathway;Tryptophan metabolism;Axon regeneration	HMDB0000472;PW_C000358	M+H	C11H12N2O3	0.9824	C00643	pos	-	-	Metabolism;Organismal Systems;Metabolism;Metabolism;Organismal Systems	Global and overview maps;Nervous system;Chemical structure transformation maps;Amino acid metabolism;Development and regeneration	Organoheterocyclic compounds	Indoles and derivatives	221.092	0.0174317	-	86.1	-1.35927	4350-09-08	Tryptamines and derivatives	194600	218300	211100	196200	203500	206200	161000	159100	195900	168700	192600	191600	192800	194500	187500	208300	183000	194300	179700	185000	186700	174900	192300	161300	218500
pos_3689	1-Nitro-7-hydroxy-8-glutathionyl-7,8-dihydronaphthalene	metab_2943	B(ii)	map00980	Metabolism of xenobiotics by cytochrome P450	HMDB0060330	M+CH3OH+H	C20H24N4O9S	0.959	C14803	pos	-	-	Metabolism	Xenobiotics biodegradation and metabolism	Organic acids and derivatives	Carboxylic acids and derivatives	529.163	0.0257407	-	34.3	6.5148	-	Amino acids, peptides, and analogues	169700	178000	89140	99630	88760	129900	69940	225500	571900	258500	222700	249500	239900	28640	40710	102100	367000	124000	309300	290300	239400	70450	291700	19570	296500
pos_370	Licoagroside B	metab_2956	B(ii)	-	-	HMDB0036523	M+H, M+Na	C18H24O12	3.4924	-	pos	-	-	-	-	Lipids and lipid-like molecules	Saccharolipids	433.134	0.00652836	-	63.2	-1.15219	-	Not Available	928100	1135000	1282000	1235000	1013000	1087000	657300	657200	765300	683000	674100	671800	773700	622000	777900	770700	815400	600600	682800	756700	802700	635800	859100	679300	819800
pos_3702	(-)-Maackiain	metab_2958	B(ii)	map00943	Isoflavonoid biosynthesis	HMDB0036629;LMPK12070050	M+H-2H2O	C16H12O5	0.8972	C10072;C10502	pos	-	-	Metabolism	Biosynthesis of other secondary metabolites	Phenylpropanoids and polyketides	Flavonoids	249.054	0.00793213	-	55.1	-2.27099	2035-15-6	Flavones	423200	465900	476500	464200	429200	446500	24130	3652	80360	26100	32630	82090	2597	48970	0	78020	0	86550	9981	2043	25.69	7991	0	2161	204800
pos_3703	Cinobufotalin	metab_2959	B(ii)	-	-	HMDB0250267;LMST01130034	M+K	C26H34O7	0.8897	C16932	pos	Steroids	24-Carbon atoms	-	-	Lipids and lipid-like molecules	Steroids and steroid derivatives	497.197	0.0387979	-	45.9	8.0604	1108-68-5	Steroid lactones	0	0	0	0	0	0	724200	586900	521400	746600	800000	593000	942000	974900	847200	907200	714600	863000	399400	291800	351100	346500	433600	283900	338800
pos_3709	2-Hydroxycinnamic acid	metab_2964	B(i)	map01100;map00360;map01110;map00999;map01120	Metabolic pathways;Phenylalanine metabolism;Biosynthesis of secondary metabolites;Biosynthesis of various plant secondary metabolites;Microbial metabolism in diverse environments	HMDB0041592;HMDB0002641	M+H	C9H8O3	0.8897	C01772;C05838	pos	-	-	Metabolism;Metabolism;Metabolism;Metabolism;Metabolism	Global and overview maps;Amino acid metabolism;Global and overview maps;Biosynthesis of other secondary metabolites;Global and overview maps	Phenylpropanoids and polyketides	Cinnamic acids and derivatives	165.055	0.0369914	78.3	-	-0.126031	614-60-8;495-79-4	Hydroxycinnamic acids and derivatives	392600	429300	417300	402600	437200	408200	41370	37440	52430	36060	37740	57030	46800	56220	51650	45930	39100	50790	42370	40510	46840	48550	45710	43440	160300
pos_3719	N-Acetylcystathionine	metab_2974	B(ii)	-	-	HMDB0002381	M+H-H2O	C9H16N2O5S	0.8823	-	pos	-	-	-	-	Organic acids and derivatives	Carboxylic acids and derivatives	247.075	0.0165479	-	36.9	-0.669109	20619-80-1	Amino acids, peptides, and analogues	1730000	1823000	1800000	1885000	1459000	1945000	1066000	1215000	1480000	1237000	1197000	1246000	1086000	751000	675700	949500	1164000	1055000	1247000	1069000	1096000	782600	1155000	524900	1363000
pos_372	Coumarin	metab_2975	B(ii)	map01110;map00999	Biosynthesis of secondary metabolites;Biosynthesis of various plant secondary metabolites	HMDB0001218	M+H, M+CH3OH+H	C9H6O2	3.5162	C05851	pos	-	-	Metabolism;Metabolism	Global and overview maps;Biosynthesis of other secondary metabolites	Phenylpropanoids and polyketides	Coumarins and derivatives	147.044	0.00847668	-	52	-0.471527	91-64-5	Not Available	196400	207000	209800	197100	198900	205000	109600	102500	124900	100500	115900	134100	113200	113400	112700	122200	123900	109400	108700	114700	105600	109100	125500	105700	135000
pos_3720	Prolylproline	metab_2976	B(ii)	-	-	HMDB0011180	M+H	C10H16N2O3	0.8823	-	pos	-	-	-	-	Organic acids and derivatives	Carboxylic acids and derivatives	213.123	0.0125829	-	32.3	-0.616737	20488-28-2	Amino acids, peptides, and analogues	136300	140500	138800	124500	137500	124600	128300	144600	153600	141600	119300	151500	146400	105100	131000	126000	124200	121200	194600	264500	213600	238300	251900	250400	171400
pos_3722	3-Methoxyanthranilate	metab_2978	B(i)	map00380	Tryptophan metabolism	HMDB0060374	M+H	C8H9NO3	0.8823	C05831	pos	-	-	Metabolism	Amino acid metabolism	Benzenoids	Benzene and substituted derivatives	168.065	0.00320127	91.2	-	-0.371767	-	Benzoic acids and derivatives	172700	174100	167000	209900	200500	185400	58550	55730	55590	59790	48770	63520	50170	72760	65800	61340	45740	70100	61930	61630	64100	67610	54650	56590	89800
pos_3732	2-Keto-6-acetamidocaproate	metab_2989	B(ii)	map01100;map00310	Metabolic pathways;Lysine degradation	HMDB0012150	M+ACN+H	C8H13NO4	0.8747	C05548	pos	-	-	Metabolism;Metabolism	Global and overview maps;Amino acid metabolism	Organic acids and derivatives	Keto acids and derivatives	229.118	0.0121474	-	31.8	-0.679366	-	Medium-chain keto acids and derivatives	175200	194300	197500	179200	210300	174100	324900	325400	351100	309100	322600	314000	195100	254900	176700	243100	169300	245200	204300	197600	172900	203400	199200	177500	223500
pos_374	Alpha-Campholonic acid	metab_2997	B(ii)	-	-	HMDB0301822	M+H-H2O, M+H	C10H16O3	3.5631	-	pos	-	-	-	-	Lipids and lipid-like molecules	Prenol lipids	185.117	0.00957984	-	34.8	-0.260364	-	Monoterpenoids	323700	360000	378000	333300	329100	352500	187700	202100	230400	200600	218600	233300	99810	109600	102600	118600	108700	109400	89560	89480	86890	85600	99660	85690	194600
pos_3740	Uracil	metab_2998	B(i)	map00240;map01100;map01232;map00770;map00410	Pyrimidine metabolism;Metabolic pathways;Nucleotide metabolism;Pantothenate and CoA biosynthesis;beta-Alanine metabolism	HMDB0000300;PW_C000204;MJDBOTE0000838	M+H	C4H4N2O2	0.8747	C00106	pos	Nucleic acids	Bases	Metabolism;Metabolism;Metabolism;Metabolism;Metabolism	Nucleotide metabolism;Global and overview maps;Global and overview maps;Metabolism of cofactors and vitamins;Metabolism of other amino acids	Organoheterocyclic compounds	Diazines	113.035	0.00468734	86.9	-	2.15595	66-22-8	Pyrimidines and pyrimidine derivatives	108700	120100	117300	112700	123200	110800	60290	53950	42800	51870	52420	47440	58460	55340	53220	49620	45340	56130	51070	46270	50120	48040	53140	43810	72200
pos_3750	7,8-diaminopelargonate	metab_3009	B(ii)	map01100;map00780;map01240	Metabolic pathways;Biotin metabolism;Biosynthesis of cofactors	HMDB0304236	M+ACN+H	C9H20N2O2	0.8669	C01037	pos	-	-	Metabolism;Metabolism;Metabolism	Global and overview maps;Metabolism of cofactors and vitamins;Global and overview maps	Lipids and lipid-like molecules	Fatty Acyls	230.186	0.00459688	-	43.1	-0.953865	-	Fatty acids and conjugates	0	0	0	0	0	0	9301000	8461000	9164000	9473000	9196000	8813000	5738000	6950000	5467000	6976000	5391000	6651000	6065000	5292000	5519000	5719000	5840000	4959000	5122000
pos_3754	Cyclo(his-pro)	metab_3013	B(ii)	-	-	HMDB0002053;HMDB0250630	M+H	C11H14N4O2	0.8669	-	pos	-	-	-	-	Organic acids and derivatives	Carboxylic acids and derivatives	235.119	0.0233091	-	60.8	-0.803209	53109-32-3	Amino acids, peptides, and analogues	148800	163200	162800	162300	157600	171800	413700	374200	383000	403300	387000	375900	354500	372100	381700	368600	342300	343000	380300	370200	328200	362300	349500	357800	325000
pos_3757	(2r,3r,4s,5r,6s)-2-(Hydroxymethyl)-6-Sulfanyl-Oxane-3,4,5-Triol	metab_3016	B(ii)	-	-	HMDB0243582	M+H	C6H12O5S	0.8669	-	pos	-	-	-	-	Organic oxygen compounds	Organooxygen compounds	197.048	0.00652538	-	55.3	0.0455796	-	Carbohydrates and carbohydrate conjugates	287900	309800	288200	302500	344900	271200	256000	194900	206800	180400	203500	232000	232300	276300	253500	259500	168900	233100	187300	207700	200700	225000	235000	243100	259300
pos_3759	N6-Acetyl-L-lysine	metab_3018	B(ii)	map01100;map00310	Metabolic pathways;Lysine degradation	HMDB0000206	M+H-H2O	C8H16N2O3	0.8669	C02727	pos	-	-	Metabolism;Metabolism	Global and overview maps;Amino acid metabolism	Organic acids and derivatives	Carboxylic acids and derivatives	171.113	0.00794455	-	53.8	-0.590704	692-04-6	Amino acids, peptides, and analogues	1754000	1824000	1881000	1851000	1807000	1838000	1817000	1789000	1904000	1810000	1725000	1809000	1852000	1714000	1794000	1765000	1738000	1703000	1678000	1810000	1814000	1718000	1927000	1744000	2016000
pos_3760	Guanine	metab_3020	B(i)	map01100;map01232;map00230	Metabolic pathways;Nucleotide metabolism;Purine metabolism	HMDB0000132;PW_C000086;MJDBOTE0000457	M+H	C5H5N5O	0.8669	C00242	pos	Nucleic acids	Bases	Metabolism;Metabolism;Metabolism	Global and overview maps;Global and overview maps;Nucleotide metabolism	Organoheterocyclic compounds	Imidazopyrimidines	152.057	0.00256277	92.3	-	-0.414714	73-40-5	Purines and purine derivatives	1341000	1530000	1442000	1446000	1517000	1415000	7095000	6085000	5732000	6651000	6780000	5533000	6112000	6145000	5696000	6139000	5312000	5731000	6880000	7052000	6964000	7113000	7549000	6769000	5339000
pos_3762	N-Methylglutamic acid	metab_3022	B(i)	map00680;map01100;map01120	Methane metabolism;Metabolic pathways;Microbial metabolism in diverse environments	HMDB0062660	M+H	C6H11NO4	0.8593	C01046	pos	-	-	Metabolism;Metabolism;Metabolism	Energy metabolism;Global and overview maps;Global and overview maps	Organic acids and derivatives	Carboxylic acids and derivatives	162.076	0.0070858	70	-	-0.616921	35989-16-3	Amino acids, peptides, and analogues	463200	480200	461800	473300	490000	460700	2902000	3147000	2849000	3084000	2998000	2721000	4389000	4108000	4056000	4330000	4294000	3987000	2988000	2766000	3053000	2607000	3307000	2615000	2717000
pos_377	Aspartame	metab_3030	B(ii)	map04742	Taste transduction	HMDB0001894;MJDBOTE0001640	M+H, M+Na	C14H18N2O5	3.5786	C11045	pos	-	-	Organismal Systems	Sensory system	Organic acids and derivatives	Carboxylic acids and derivatives	295.129	0.00708641	-	42.1	-0.85914	22839-47-0	Amino acids, peptides, and analogues	3109000	3330000	3464000	3089000	2882000	3236000	1908000	1995000	2315000	1959000	2197000	2213000	1994000	1903000	1863000	2011000	2044000	1808000	1876000	2123000	2033000	1940000	2251000	2056000	2441000
pos_3773	2-Fluoroamphetamine	metab_3034	B(ii)	-	-	HMDB0246424;HMDB0245131	M+H-H2O	C9H12FN	0.8593	-	pos	-	-	-	-	Benzenoids	Benzene and substituted derivatives	136.091	0.00688935	-	66.5	-7.69803	-	Phenethylamines	262900	272300	270400	262200	262400	254200	688400	604600	560500	679800	695100	568700	677700	605100	635700	624900	661500	598500	862800	941500	937100	913400	981700	897700	651900
pos_3777	2-Amino-3-methylpentanal	metab_3038	B(ii)	-	-	HMDB0257959	M+H-H2O	C6H13NO	0.8593	-	pos	-	-	-	-	Organic nitrogen compounds	Organonitrogen compounds	98.0968	0.00813998	-	33.5	3.24854	-	Amines	1327000	1347000	1436000	1388000	1385000	1382000	1092000	1066000	1105000	1059000	1025000	1080000	1063000	1046000	1005000	1092000	1036000	1059000	1015000	1038000	1081000	1048000	1066000	1040000	1237000
pos_3780	FAPy-adenine	metab_3042	B(ii)	-	-	HMDB0004816	M+H-H2O	C5H7N5O	0.8518	C06502	pos	-	-	-	-	Organoheterocyclic compounds	Diazines	136.062	0.00397073	-	45.2	-0.0598665	5122-36-1	Pyrimidines and pyrimidine derivatives	8621000	8732000	8912000	8948000	8787000	8429000	17630000	16310000	15180000	17610000	18160000	15220000	17530000	16270000	16350000	16530000	17080000	15960000	21990000	24130000	23520000	23270000	24680000	23080000	17330000
pos_3788	Gamma-Glutamyl-beta-aminopropiononitrile	metab_3049	B(ii)	map00460	Cyanoamino acid metabolism	HMDB0060477	M+NH4	C8H13N3O3	0.8441	C06114	pos	-	-	Metabolism	Metabolism of other amino acids	Organic acids and derivatives	Carboxylic acids and derivatives	217.13	0.00417803	-	33.1	-0.0364956	-	Amino acids, peptides, and analogues	573100	563200	550500	578900	594200	572200	297300	304800	350800	329900	306400	333300	284500	295200	296500	289900	311600	286100	333900	337900	312400	321800	350500	306800	402800
pos_3789	4-Guanidinobutanoic Acid	metab_3050	B(i)	map01100;map00330	Metabolic pathways;Arginine and proline metabolism	HMDB0031842;HMDB0003464;MJDBOTE0001114	M+H	C5H11N3O2	0.8441	C01035	pos	-	-	Metabolism;Metabolism	Global and overview maps;Amino acid metabolism	Phenylpropanoids and polyketides	Stilbenes	146.092	0.0167228	86.2	-	-0.600095	500-65-2;463-00-3	Not Available	2351000	2272000	2402000	2309000	2368000	2261000	2467000	2514000	2883000	2489000	2392000	2723000	2504000	2321000	2486000	2431000	2480000	2294000	2420000	2769000	2619000	2625000	2737000	2549000	2561000
pos_380	Butanoic acid, 3-((2-((3R)-2-oxo-3-(2-(4-piperidinyl)ethyl)-1-piperidinyl)acetyl)amino)-, (3R)-	metab_3061	B(ii)	-	-	HMDB0253857	M+H-H2O, M+H	C18H31N3O4	3.6181	-	pos	-	-	-	-	Organic acids and derivatives	Peptidomimetics	354.238	0.00638542	-	34.9	-1.01117	-	Hybrid peptides	1277000	1232000	1190000	1152000	1199000	1179000	1054000	1104000	1062000	1016000	983700	1201000	1081000	1235000	1270000	1131000	1112000	1371000	1167000	948800	1023000	1218000	898300	1084000	1210000
pos_3800	Lepidimoic acid	metab_3062	B(ii)	-	-	HMDB0041096	M+NH4	C12H18O10	0.829	-	pos	-	-	-	-	Organic oxygen compounds	Organooxygen compounds	340.124	0.013396	-	58.7	-0.952771	157676-09-0	Carbohydrates and carbohydrate conjugates	148900	124300	123000	118000	184900	162000	310200	316300	328900	282200	280400	321200	315800	331500	312100	298900	307500	317700	306900	309000	298300	280000	248600	289800	270900
pos_3814	Bufogenin	metab_3077	B(ii)	-	-	LMST01130031;HMDB0249430	M+2Na-H	C24H32O4	0.806	-	pos	-	-	-	-	Lipids and lipid-like molecules	Steroids and steroid derivatives	429.198	0.0322779	-	58.9	-9.36409	-	Steroid lactones	265600	271300	258200	304200	297700	297500	546800	575000	617400	599100	571900	621600	622300	652500	514600	602600	568700	540500	583900	609700	578200	533300	575600	604300	520700
pos_3818	(3S)-3,6-Diaminohexanoate	metab_3081	B(ii)	map01100;map00310	Metabolic pathways;Lysine degradation	HMDB0012114	M+H-H2O	C6H14N2O2	0.806	C01142	pos	-	-	Metabolism;Metabolism	Global and overview maps;Amino acid metabolism	Organic acids and derivatives	Carboxylic acids and derivatives	129.102	0.00202582	-	54.2	0.420654	4299-56-3	Amino acids, peptides, and analogues	171200	183300	188100	192200	175000	181300	514700	528000	559200	555100	537300	534100	490000	507800	470600	519800	480500	486000	456700	522400	489900	471700	505400	495800	359200
pos_3820	Trigonelline	metab_3084	B(i)	map00960	Tropane, piperidine and pyridine alkaloid biosynthesis	HMDB0000875	2M+H	C7H7NO2	0.7985	C01004	pos	-	-	Metabolism	Biosynthesis of other secondary metabolites	Alkaloids and derivatives	Not Available	275.102	0.0326775	91.3	-	-1.35589	535-83-1	Not Available	70190	62030	62150	77320	73940	63700	413500	419000	364500	359200	391800	380300	340600	463600	368700	396400	392700	430400	334500	308300	328700	291800	274300	278200	128400
pos_3830	Anisatin	metab_3095	B(ii)	-	-	HMDB0302686	2M+ACN+H	C15H20O8	0.7831	C09294	pos	-	-	-	-	Lipids and lipid-like molecules	Prenol lipids	698.271	0.0289368	-	40.4	8.4449	5230-87-5	Terpene lactones	694700	723800	720100	804200	741500	806300	2778000	2783000	2654000	2645000	2444000	2879000	2885000	3058000	3084000	2764000	2146000	3388000	3196000	2500000	2516000	2892000	2169000	2971000	1338000
pos_3834	Oxoadipic acid	metab_3099	B(ii)	map01100;map00310;map01110;map00300;map01120;map01240;map01210;map00785;map01230;map00680;map00380	Metabolic pathways;Lysine degradation;Biosynthesis of secondary metabolites;Lysine biosynthesis;Microbial metabolism in diverse environments;Biosynthesis of cofactors;2-Oxocarboxylic acid metabolism;Lipoic acid metabolism;Biosynthesis of amino acids;Methane metabolism;Tryptophan metabolism	HMDB0000225;LMFA01170121;PW_C000150	M+ACN+H	C6H8O5	0.7831	C00322	pos	Organic acids	Carboxylic acids	Metabolism;Metabolism;Metabolism;Metabolism;Metabolism;Metabolism;Metabolism;Metabolism;Metabolism;Metabolism;Metabolism	Global and overview maps;Amino acid metabolism;Global and overview maps;Amino acid metabolism;Global and overview maps;Global and overview maps;Global and overview maps;Metabolism of cofactors and vitamins;Global and overview maps;Energy metabolism;Amino acid metabolism	Organic acids and derivatives	Keto acids and derivatives	202.071	0.00697481	-	49.2	-0.923994	3184-35-8	Medium-chain keto acids and derivatives	343100	360600	371900	360700	368100	361200	599300	575800	616200	600400	565500	624000	659200	655800	679900	602600	616300	692300	666700	603100	595300	595600	577200	599100	465500
pos_3845	Cytidine monophosphate	metab_3110	B(ii)	map00240;map01100;map01232	Pyrimidine metabolism;Metabolic pathways;Nucleotide metabolism	PW_C000064;HMDB0240312;HMDB0000095	M+H-H2O	C9H14N3O8P	0.7754	C05822;C00055	pos	-;Nucleic acids	-;Nucleotides	Metabolism;Metabolism;Metabolism	Nucleotide metabolism;Global and overview maps;Global and overview maps	Organic oxygen compounds	Organooxygen compounds	306.048	0.00511045	-	42	-1.1611	84-52-6;63-37-6	Carbohydrates and carbohydrate conjugates	0	0	0	0	0	5095	1417000	1328000	982500	1502000	1404000	925800	1257000	1345000	1252000	1234000	1212000	1391000	1708000	1518000	1569000	1611000	1431000	1563000	591000
pos_3846	2-n-Propylthiazolidine-4-carboxylic acid	metab_3111	B(ii)	-	-	HMDB0245245	M+	C7H13NO2S	0.7754	-	pos	-	-	-	-	Organic acids and derivatives	Carboxylic acids and derivatives	175.065	0.0352908	-	31	-8.30674	-	Amino acids, peptides, and analogues	5597	4643	6123	12140	13430	10810	187200	143600	190400	149900	166300	162400	167800	173500	134100	178300	150400	160100	105200	154100	128800	119900	159000	112100	84990
pos_385	N17-Dimethylindole-3-carboxaldehyde	metab_3115	B(i)	-	-	-	M+H-H2O, M+H	C11H11NO	3.7357	-	pos	-	-	-	-	-	-	156.081	0.00998417	49.9	-	-0.185507	-	-	46470	35910	37510	37450	37050	36390	138400	163500	128100	141900	164000	118600	148300	138600	131800	143100	144300	128800	179700	230400	234400	152400	269700	190900	138300
pos_3854	4-Trimethylammoniobutanoic Acid	metab_3120	B(i)	map01100;map00310;map02010	Metabolic pathways;Lysine degradation;ABC transporters	HMDB0001161;PW_C000899	M+H	C7H15NO2	0.7679	C01181	pos	-	-	Metabolism;Metabolism;Environmental Information Processing	Global and overview maps;Amino acid metabolism;Membrane transport	Lipids and lipid-like molecules	Fatty Acyls	146.117	0.000922952	45.1	-	-0.601302	407-64-7	Fatty acids and conjugates	404600	396200	420800	404000	390300	394600	2641000	2697000	2621000	2869000	2750000	2377000	3554000	3869000	3396000	4032000	3742000	3617000	14000000	19980000	12910000	20240000	13000000	17980000	6065000
pos_3856	N-Acetylputrescine	metab_3122	B(i)	map01100;map00330	Metabolic pathways;Arginine and proline metabolism	HMDB0002064	M+H	C6H14N2O	0.7679	C02714	pos	-	-	Metabolism;Metabolism	Global and overview maps;Amino acid metabolism	Organic acids and derivatives	Carboximidic acids and derivatives	131.118	0.0114945	67.1	-	0.285559	18233-70-0;5699-41-2	Carboximidic acids	0	0	0	0	0	0	71440	63470	79880	71220	77490	98950	66350	71250	84340	89540	72760	84800	167000	211500	142300	234100	119500	227400	39600
pos_386	(R)-(+)-Pulegone	metab_3126	B(i)	map01110;map00902	Biosynthesis of secondary metabolites;Monoterpenoid biosynthesis	HMDB0035602;HMDB0035604	M+H-H2O, M+H	C10H16O	3.7357	C09893	pos	-	-	Metabolism;Metabolism	Global and overview maps;Metabolism of terpenoids and polyketides	Lipids and lipid-like molecules	Prenol lipids	153.127	0.00529365	31.7	-	-0.335668	89-82-7;6894-43-5	Monoterpenoids	357400	370000	396900	376900	344800	373500	282700	290100	341700	287300	334800	325100	248500	228000	218100	266500	254400	233900	129900	154100	150000	126100	172100	133300	273300
pos_3862	L-Glutamic Acid	metab_3128	B(i)	map00997;map02010;map01240;map01200;map00998;map00480;map00332;map04742;map00250;map05033;map04974;map04072;map04216;map00630;map00430;map04964;map00470;map00860;map04080;map05016;map05017;map05014;map04727;map01064;map04723;map05031;map04721;map01060;map01100;map00220;map04540;map01120;map01210;map00340;map00524;map01230;map04068;map05034;map01110;map00660;map05230;map04724;map00460;map05030;map…	Biosynthesis of various other secondary metabolites;ABC transporters;Biosynthesis of cofactors;Carbon metabolism;Biosynthesis of various antibiotics;Glutathione metabolism;Carbapenem biosynthesis;Taste transduction;Alanine, aspartate and glutamate metabolism;Nicotine addiction;Protein digestion and absorption;Phospholipase D signaling pathway;Ferroptosis;Glyoxylate and dicarboxylate metabolism;Ta…	HMDB0003339;HMDB0060475;HMDB0000148;PW_C000095;MJDBOTE0000649	M+H	C5H9NO4	0.7601	C00217;C00025;C00302	pos	Peptides;Peptides;Hormones and transmitters;-	Amino acids;Amino acids;Neurotransmitters;-	Metabolism;Environmental Information Processing;Metabolism;Metabolism;Metabolism;Metabolism;Metabolism;Organismal Systems;Metabolism;Human Diseases;Organismal Systems;Environmental Information Processing;Cellular Processes;Metabolism;Metabolism;Organismal Systems;Metabolism;Metabolism;Environmental Information Processing;Human Diseases;Human Diseases;Human Diseases;Organismal Systems;Metabolism;O…	Biosynthesis of other secondary metabolites;Membrane transport;Global and overview maps;Global and overview maps;Biosynthesis of other secondary metabolites;Metabolism of other amino acids;Biosynthesis of other secondary metabolites;Sensory system;Amino acid metabolism;Substance dependence;Digestive system;Signal transduction;Cell growth and death;Carbohydrate metabolism;Metabolism of other amino…	Organic acids and derivatives	Carboxylic acids and derivatives	148.06	0.0147854	90.8	-	-0.885106	56-86-0;6893-26-1	Amino acids, peptides, and analogues	823900	794200	796200	832000	817900	848600	1857000	1802000	1625000	1827000	1736000	1823000	1851000	1832000	1800000	1778000	1726000	1938000	1280000	1219000	1232000	1204000	1164000	1273000	1237000
pos_3868	1-Deoxynojirimycin	metab_3134	B(ii)	-	-	HMDB0035359	M+ACN+H	C6H13NO4	0.7524	C16843	pos	-	-	-	-	Organoheterocyclic compounds	Piperidines	205.118	0.00309547	-	44.3	-0.650627	19130-96-2	Not Available	345100	355100	351800	373700	379000	369900	786100	752900	842600	795900	812600	823900	765500	800300	769400	798500	739500	766900	749300	789700	762600	765200	732400	772200	544600
pos_3869	N-Acetyl-L-Histidine	metab_3135	B(i)	-	-	HMDB0032055	M+H	C8H11N3O3	0.7524	C02997	pos	-	-	-	-	Organic acids and derivatives	Carboxylic acids and derivatives	198.087	0.00997641	75.1	-	-0.0895449	2497-02-01	Amino acids, peptides, and analogues	29800	33840	8408	41670	33920	44030	130100	126600	168800	134800	142800	164500	145100	140800	112900	159700	154700	136200	105500	134300	122500	133400	136400	134800	78100
pos_3873	Cellopentaose	metab_3140	B(ii)	-	-	HMDB0012254;HMDB0249794	M+Na	C30H52O26	0.745	C06218	pos	-	-	-	-	Organic oxygen compounds	Organooxygen compounds	851.263	0.00172726	-	87.6	-0.6742	34620-76-3	Carbohydrates and carbohydrate conjugates	13640000	13640000	13090000	13550000	14010000	13910000	31690	91450	184500	0	27340	95920	1956000	2028000	2353000	1708000	2033000	1803000	1240000	1586000	1338000	1520000	1473000	1392000	12590000
pos_3876	Pirbuterol	metab_3142	B(ii)	-	-	HMDB0015407	M+ACN+Na	C12H20N2O3	0.745	C07807	pos	-	-	-	-	Organoheterocyclic compounds	Pyridines and derivatives	304.161	0.0429227	-	36.4	-9.84178	38677-81-5	Hydroxypyridines	60190	76660	88990	99250	111900	85380	412300	433000	332600	429100	335200	421200	425600	487000	475800	374300	408500	465100	412100	403400	363000	345300	341400	377400	165700
pos_3882	Trehalose	metab_3149	B(i)	map01100;map02060;map00500;map01110;map02010	Metabolic pathways;Phosphotransferase system (PTS);Starch and sucrose metabolism;Biosynthesis of secondary metabolites;ABC transporters	HMDB0000975;PW_C000776	M+Na	C12H22O11	0.7373	C01083	pos	Carbohydrates	Oligosaccharides	Metabolism;Environmental Information Processing;Metabolism;Metabolism;Environmental Information Processing	Global and overview maps;Membrane transport;Carbohydrate metabolism;Global and overview maps;Membrane transport	Organic oxygen compounds	Organooxygen compounds	365.105	0.0108468	90.3	-	-1.19131	99-20-7	Carbohydrates and carbohydrate conjugates	74670000	76820000	80260000	77370000	79460000	80550000	176000	186700	270000	189800	140800	250300	1643000	1667000	1514000	1584000	1521000	1606000	2345000	2088000	2281000	1975000	2178000	2373000	40140000
pos_3902	N,N-Dimethylarginine	metab_3168	B(i)	-	-	HMDB0001539	M+H	C8H18N4O2	0.7144	C03626	pos	-	-	-	-	Organic acids and derivatives	Carboxylic acids and derivatives	203.15	0.00841363	36.4	-	-0.308972	30315-93-6	Amino acids, peptides, and analogues	222200	237100	221600	223300	239900	234000	554100	520900	568800	555200	509100	528500	538700	537300	485400	557100	515000	553300	485800	504800	498200	486400	479100	520700	314600
pos_3907	P-Aminobenzoic Acid	metab_3173	B(i)	map01100;map01120;map01240;map00627;map00790;map01061	Metabolic pathways;Microbial metabolism in diverse environments;Biosynthesis of cofactors;Aminobenzoate degradation;Folate biosynthesis;Biosynthesis of phenylpropanoids	HMDB0001392;HMDB0004992;HMDB0304171;MJDBOTE0000337	2M+H	C7H7NO2	0.7068	C00568;C07527	pos	-	-	Metabolism;Metabolism;Metabolism;Metabolism;Metabolism;Metabolism	Global and overview maps;Global and overview maps;Global and overview maps;Xenobiotics biodegradation and metabolism;Metabolism of cofactors and vitamins;Chemical structure transformation maps	Benzenoids	Benzene and substituted derivatives	275.102	0.0374567	86.4	-	-1.39013	94-09-7;150-13-0	Benzoic acids and derivatives	62330	68440	68140	68270	91300	64660	517200	545200	450500	476400	461200	535600	560900	650700	665700	515000	561700	657700	632200	512700	516200	527100	448200	536500	216700
pos_3911	Loganate	metab_3178	B(ii)	map01110;map00902	Biosynthesis of secondary metabolites;Monoterpenoid biosynthesis	HMDB0304409	M+ACN+Na	C16H23O10-	0.6992	C01512	pos	-	-	Metabolism;Metabolism	Global and overview maps;Metabolism of terpenoids and polyketides	Lipids and lipid-like molecules	Prenol lipids	439.142	0.0161428	-	65.9	-7.93564	22255-40-9	Terpene glycosides	813600	846200	848600	752700	891200	830600	0	0	0	0	0	0	0	0	0	0	0	0	0	0	0	0	0	0	464400
pos_3914	Bucillamine	metab_3181	B(ii)	-	-	HMDB0249419	M+H-H2O	C7H13NO3S2	0.6992	-	pos	-	-	-	-	Organic acids and derivatives	Carboxylic acids and derivatives	206.03	0.00945009	-	47.6	-2.92174	-	Amino acids, peptides, and analogues	0	0	0	0	0	0	99720	105200	118900	118300	112000	105000	102100	89710	85840	97380	111100	95130	110500	119300	113100	90490	120100	92490	20360
pos_3918	M-Aminobenzoic Acid	metab_3185	B(i)	-	-	HMDB0001891;HMDB0252029	M+H	C7H7NO2	0.6992	C18090	pos	-	-	-	-	Benzenoids	Benzene and substituted derivatives	138.055	0.00954832	49.7	-	-0.570713	1999-05-08	Benzoic acids and derivatives	54750000	54150000	51000000	54470000	54260000	54620000	85920000	87490000	85620000	83910000	80330000	87310000	88210000	92590000	92000000	88670000	88360000	94690000	88540000	83950000	84870000	83570000	79340000	83770000	70060000
pos_3919	Ureidoisobutyric acid	metab_3186	B(ii)	-	-	HMDB0002031;PW_C001363	M+H-H2O	C5H10N2O3	0.6992	C05100	pos	-	-	-	-	Organic acids and derivatives	Organic carbonic acids and derivatives	129.066	0.00646251	-	38.6	0.103408	19140-82-0;2905-86-4	Ureas	68130	74470	76380	59440	67550	74360	182200	181500	195200	171700	162900	179400	181600	191700	175500	175100	182900	179600	174200	181500	180000	158900	177200	176000	127500
pos_3931	Tilarginine	metab_3198	B(i)	-	-	HMDB0029416	M+H	C7H16N4O2	0.6692	C03884	pos	-	-	-	-	Organic acids and derivatives	Carboxylic acids and derivatives	189.134	0.00716691	80.4	-	-0.652235	17035-90-4	Amino acids, peptides, and analogues	332400	351700	359400	346700	325300	351200	1039000	1002000	1044000	986500	951800	1097000	1026000	1099000	1071000	1049000	960100	1181000	1056000	942600	967100	915900	884500	980800	555300
pos_3936	Glycerylphosphorylcholine	metab_3203	B(ii)	map00565;map00564;map05231	Ether lipid metabolism;Glycerophospholipid metabolism;Choline metabolism in cancer	HMDB0000086;HMDB0252858	M+K	C8H20NO6P	0.6615	C00670	pos	-	-	Metabolism;Metabolism;Human Diseases	Lipid metabolism;Lipid metabolism;Cancer: overview	Lipids and lipid-like molecules	Glycerophospholipids	296.066	0.0387978	-	59.7	-1.35498	28319-77-9	Glycerophosphocholines	4450	10650	5027	23570	15650	5795	2763000	2919000	2697000	2582000	2840000	3037000	2285000	2094000	2192000	2070000	2311000	2134000	2124000	2213000	2262000	1948000	2315000	2206000	152200
pos_3939	L-Asparagine	metab_3206	B(ii)	map01100;map04978;map01110;map00460;map01230;map00250;map04974;map00970;map05230;map01060	Metabolic pathways;Mineral absorption;Biosynthesis of secondary metabolites;Cyanoamino acid metabolism;Biosynthesis of amino acids;Alanine, aspartate and glutamate metabolism;Protein digestion and absorption;Aminoacyl-tRNA biosynthesis;Central carbon metabolism in cancer;Biosynthesis of plant secondary metabolites	PW_C000110;HMDB0251512;HMDB0000168;MJDBOTE0000518	M+2Na-H	C4H8N2O3	0.6615	C00152	pos	Peptides	Amino acids	Metabolism;Organismal Systems;Metabolism;Metabolism;Metabolism;Metabolism;Organismal Systems;Genetic Information Processing;Human Diseases;Metabolism	Global and overview maps;Digestive system;Global and overview maps;Metabolism of other amino acids;Global and overview maps;Amino acid metabolism;Digestive system;Translation;Cancer: overview;Chemical structure transformation maps	Organic acids and derivatives	Carboxylic acids and derivatives	177.025	0.104857	-	71.2	-0.448365	70-47-3	Amino acids, peptides, and analogues	62110	57820	49370	56830	59760	52360	0	0	0	0	0	0	0	0	0	0	0	0	0	0	0	0	0	0	25550
pos_394	Beta-Thujaplicin	metab_3207	B(ii)	-	-	HMDB0035213	M+H-2H2O, M+H	C10H12O2	3.9002	C09904	pos	-	-	-	-	Hydrocarbon derivatives	Tropones	165.091	0.0252871	-	56.5	0.0691161	499-44-5	Tropolones	95920	107900	110400	102100	95410	102800	38410	41250	52090	46720	45990	51580	13900	12300	8878	14510	14980	14410	9326	12780	12640	8528	13430	11420	44530
pos_3941	Isobutylidene	metab_3209	B(ii)	-	-	HMDB0302266	M+H	C6H14N4O2	0.6615	-	pos	-	-	-	-	Organic acids and derivatives	Organic carbonic acids and derivatives	175.119	0.0152531	-	34.1	-0.306257	-	Ureas	5033000	5132000	5057000	4931000	5106000	5298000	2723	4421	3779	3496	6203	0	8101	0	3646	0	9905	0	3274	6011	11980	8038	9029	7210	2892000
pos_3963	6-Succinoaminopurine	metab_3231	B(ii)	-	-	HMDB0013204	M+H	C9H9N5O3	0.6383	-	pos	-	-	-	-	Organoheterocyclic compounds	Imidazopyrimidines	236.079	0.0340343	-	38.1	6.62883	-	Purines and purine derivatives	0	0	0	0	0	0	136200	145100	151100	147600	153400	163700	113200	128300	110600	118300	108500	110000	123500	103600	89440	117200	94220	105900	17600
pos_398	4,4alpha,5,6-Tetrahydro-7-methyl-2(3H)-naphthalenone	metab_3247	B(ii)	-	-	HMDB0039803	M+H-H2O, M+H	C11H14O	3.9002	-	pos	-	-	-	-	Organic oxygen compounds	Organooxygen compounds	163.112	0.0173121	-	40.7	-0.016437	34545-88-5	Carbonyl compounds	293300	324400	350800	292800	298700	320500	132500	133700	173400	143700	147400	170800	40390	36530	35960	46330	46530	37380	33860	44260	38370	34010	49360	33100	144400
pos_399	4,6-Decadiyn-1-ol	metab_3258	B(ii)	-	-	HMDB0038913;LMFA05000629	M+H-H2O, M+H	C10H14O	3.9002	-	pos	-	-	-	-	Lipids and lipid-like molecules	Fatty Acyls	133.101	0.00288555	-	30.7	0.351613	-	Fatty alcohols	99880	108500	107700	97130	90900	98400	50900	53910	66940	57820	63620	61610	35150	34880	30880	39820	41250	32920	29310	30660	35850	32020	38910	30050	59880
pos_400	1-Phenylethanol	metab_3269	B(ii)	-	-	HMDB0032619	M+H-H2O, M+H	C8H10O	3.9002	C07112	pos	-	-	-	-	Benzenoids	Benzene and substituted derivatives	105.07	0.00662997	-	30.3	2.48317	98-85-1	Not Available	124700	132100	139500	120300	125200	125700	81660	87420	96980	81300	86280	91490	65220	60580	57420	66530	63340	64720	57810	58640	60510	56560	59870	58880	88390
pos_4019	Laminine	metab_3290	B(i)	-	-	-	M+H	C9H20N2O2	0.6	-	pos	-	-	-	-	-	-	189.16	0.0180746	57.4	-	-0.350939	-	-	97510	92000	75950	79260	106200	88530	120300	110000	134600	117500	99330	133800	102600	93720	105600	111500	89280	113300	110200	110000	94090	108200	100400	111000	116600
pos_4040	Histamine	metab_3314	B(i)	map01100;map05310;map04664;map01110;map04750;map00340;map04971;map04974;map07227;map04080;map01065;map04721	Metabolic pathways;Asthma;Fc epsilon RI signaling pathway;Biosynthesis of secondary metabolites;Inflammatory mediator regulation of TRP channels;Histidine metabolism;Gastric acid secretion;Protein digestion and absorption;Histamine H2/H3 receptor agonists/antagonists;Neuroactive ligand-receptor interaction;Biosynthesis of alkaloids derived from histidine and purine;Synaptic vesicle cycle	HMDB0000870;PW_C000693;MJDBOTE0000422	M+H	C5H9N3	0.5922	C00388	pos	Peptides;Hormones and transmitters;Hormones and transmitters	Amines;Other hormones;Neurotransmitters	Metabolism;Human Diseases;Organismal Systems;Metabolism;Organismal Systems;Metabolism;Organismal Systems;Organismal Systems;Drug Development;Environmental Information Processing;Metabolism;Organismal Systems	Global and overview maps;Immune disease;Immune system;Global and overview maps;Sensory system;Amino acid metabolism;Digestive system;Digestive system;Target-based classification: G protein-coupled receptors;Signaling molecules and interaction;Chemical structure transformation maps;Nervous system	Organic nitrogen compounds	Organonitrogen compounds	112.087	0.00736647	88.1	-	2.11393	51-45-6	Amines	7030	10930	3685	5553	7643	6652	7882000	7973000	7407000	8437000	7689000	7775000	7804000	7948000	7996000	7816000	7909000	8764000	7920000	7539000	7504000	7525000	7239000	7728000	5269000
pos_4057	N(6)-Methyllysine	metab_3330	B(ii)	-	-	HMDB0002038	M+H	C7H16N2O2	0.5844	C02728	pos	-	-	-	-	Organic acids and derivatives	Carboxylic acids and derivatives	161.128	0.0082168	-	33.2	-0.42381	1188-07-4	Amino acids, peptides, and analogues	96380	98560	77780	85640	99300	89160	39870	47370	58520	44090	44750	38900	32660	39760	34670	39880	46690	38470	43250	35880	40540	40230	41880	35760	35580
pos_4058	3-Methyl-1-butylamine	metab_3331	B(ii)	-	-	HMDB0031659	M+ACN+H	C5H13N	0.5844	C02640	pos	-	-	-	-	Organic nitrogen compounds	Organonitrogen compounds	129.139	0.0116141	-	38.2	1.03569	107-85-7	Amines	311600	372700	501400	490300	411500	357800	17350	20950	8514	19730	14220	10710	29970	30810	32820	27600	23240	29420	26290	24040	23030	22990	21870	32460	76710
pos_407	Diphenylamine	metab_3344	B(i)	-	-	HMDB0032562	M+H, M+NH4	C12H11N	4.0786	C11016	pos	-	-	-	-	Benzenoids	Benzene and substituted derivatives	187.123	0.039209	30.5	-	-0.539022	122-39-4	Aniline and substituted anilines	70320	63780	78030	62400	61780	61250	2794000	3739000	2231000	2850000	3167000	2087000	2966000	1846000	2372000	1922000	2765000	1781000	1067000	1384000	1600000	737100	1836000	1128000	1604000
pos_408	3-Phenyl-3-(pyridin-2-yl)propanoic Acid	metab_3355	B(i)	-	-	-	M+H, M+NH4	C14H13NO2	4.2498	-	pos	-	-	-	-	-	-	245.128	0.0331779	55.9	-	-0.67772	-	-	11420	19820	15480	22340	20230	28550	1047000	1495000	1039000	1245000	1248000	769100	302300	214600	263300	247400	294700	186800	448900	615100	686700	351400	822900	475000	510800
pos_4102	Spermidine	metab_3379	B(i)	map01100;map00480;map04976;map02010;map00330;map01053;map00940;map00410	Metabolic pathways;Glutathione metabolism;Bile secretion;ABC transporters;Arginine and proline metabolism;Biosynthesis of siderophore group nonribosomal peptides;Phenylpropanoid biosynthesis;beta-Alanine metabolism	PW_C000971;HMDB0001257	M+H	C7H19N3	0.5611	C00315	pos	-	-	Metabolism;Metabolism;Organismal Systems;Environmental Information Processing;Metabolism;Metabolism;Metabolism;Metabolism	Global and overview maps;Metabolism of other amino acids;Digestive system;Membrane transport;Amino acid metabolism;Metabolism of terpenoids and polyketides;Biosynthesis of other secondary metabolites;Metabolism of other amino acids	Organic nitrogen compounds	Organonitrogen compounds	146.165	0.00696263	71.3	-	-0.391045	124-20-9	Amines	2302000	2760000	3384000	3332000	2843000	2607000	231300	219200	84650	197300	150100	107900	307500	334100	361300	289700	260100	319400	267100	256200	290200	259400	222100	356000	705800
pos_4109	Pipecolic Acid	metab_3385	B(i)	map01100;map00310;map01110;map01120;map00960;map01064;map01060	Metabolic pathways;Lysine degradation;Biosynthesis of secondary metabolites;Microbial metabolism in diverse environments;Tropane, piperidine and pyridine alkaloid biosynthesis;Biosynthesis of alkaloids derived from ornithine, lysine and nicotinic acid;Biosynthesis of plant secondary metabolites	HMDB0000716;HMDB0000070;MJDBOTE0000664	M+NH4	C6H11NO2	0.5533	C00408	pos	-	-	Metabolism;Metabolism;Metabolism;Metabolism;Metabolism;Metabolism;Metabolism	Global and overview maps;Amino acid metabolism;Global and overview maps;Global and overview maps;Biosynthesis of other secondary metabolites;Chemical structure transformation maps;Chemical structure transformation maps	Organic acids and derivatives	Carboxylic acids and derivatives	147.113	0.0186113	41.6	-	-0.555416	3105-95-1;535-75-1	Amino acids, peptides, and analogues	61640	56850	56630	57570	61420	63630	109400	94060	108400	98160	108600	114200	58960	72930	64330	73780	61100	80710	120800	129200	108900	135500	122000	127700	64840
pos_4159	Eugenitol	metab_3439	B(ii)	-	-	HMDB0029466	M+H-2H2O	C11H10O4	0.5302	-	pos	-	-	-	-	Organoheterocyclic compounds	Benzopyrans	171.043	0.0145098	-	36.5	-3.49642	491-48-5	1-benzopyrans	187700	183000	190500	167100	174300	181700	135300	128300	120800	149200	103700	102100	121200	141200	143100	143500	150100	153500	132100	128000	124400	127400	127200	131100	174100
pos_4160	2',3'-Didehydro-2',3'-dideoxycytidine	metab_3441	B(ii)	-	-	HMDB0245545	M+2Na-H	C9H11N3O3	0.5302	-	pos	-	-	-	-	Nucleosides, nucleotides, and analogues	Nucleoside and nucleotide analogues	254.051	0.0166431	-	32.1	-2.14769	-	Not Available	279200	293100	275800	256400	305000	314200	415200	410400	336100	433200	339100	287300	341400	416100	413500	378100	395500	428900	361400	350500	380000	360900	352800	348000	334600
pos_4161	Alpha-AMINO-3-HYDROXY-5-METHYL-4-ISOXAZOLEPROPIONIC ACID	metab_3442	B(ii)	-	-	HMDB0248356	M+2Na-H	C7H10N2O4	0.5302	C13672	pos	-	-	-	-	Organic acids and derivatives	Carboxylic acids and derivatives	231.035	0.0552799	-	42.6	-2.15864	77521-29-0	Amino acids, peptides, and analogues	937800	906600	821700	775600	870800	860300	1255000	1167000	995000	1290000	1070000	1004000	988800	1119000	1145000	1055000	1055000	1141000	1042000	921200	935400	934300	866600	865200	1013000
pos_419	Trifolin	metab_3473	B(ii)	map01110;map00944	Biosynthesis of secondary metabolites;Flavone and flavonol biosynthesis	HMDB0030864;HMDB0304745;HMDB0257804;LMPK12111663	M+H-H2O, M+Na	C21H20O11	4.5072	C12626	pos	-	-	Metabolism;Metabolism	Global and overview maps;Biosynthesis of other secondary metabolites	Organoheterocyclic compounds	Pyrans	471.09	0.015958	-	41.1	-0.339346	23627-87-4	Pyranones and derivatives	593200	541300	653000	569500	643700	594100	242200	190100	305100	189500	251700	331600	191800	278700	169200	303000	260000	316600	330500	246000	264000	297700	212200	188000	392900
pos_420	3-Methyl-N-phenylaniline	metab_3485	B(i)	-	-	-	M+H, M+NH4	C13H13N	4.3512	-	pos	-	-	-	-	-	-	184.112	0.0225629	37.2	-	0.0848463	-	-	0	0	0	0	0	0	53570	85970	40500	52680	61430	39170	105800	56190	92970	67630	96250	54490	24540	45720	57060	23100	58880	37630	37960
pos_4211	D-Glucose	metab_3498	B(ii)	map01110;map01200;map04113;map01070;map05415;map04964;map02010;map00901;map04922;map01066;map01065;map04742;map01063;map01062;map05111;map01060;map01100;map01061;map01250;map01120;map00521;map00520;map00051;map00524;map00052;map04068;map00010;map00500;map02060;map00030;map04066;map04978;map01064;map04973;map04976;map02020;map04930;map04910;map04911;map05230;map04931;map04932;map04933;map04152;map…	Biosynthesis of secondary metabolites;Carbon metabolism;Meiosis - yeast;Biosynthesis of plant hormones;Diabetic cardiomyopathy;Proximal tubule bicarbonate reclamation;ABC transporters;Indole alkaloid biosynthesis;Glucagon signaling pathway;Biosynthesis of alkaloids derived from terpenoid and polyketide;Biosynthesis of alkaloids derived from histidine and purine;Taste transduction;Biosynthesis of …	HMDB0242534;PW_C000077;HMDB0000122;HMDB0003345	M+H-2H2O	C6H12O6	0.4602	C00031;C00221;C00267	pos	Carbohydrates;-;-	Monosaccharides;-;-	Metabolism;Metabolism;Cellular Processes;Metabolism;Human Diseases;Organismal Systems;Environmental Information Processing;Metabolism;Organismal Systems;Metabolism;Metabolism;Organismal Systems;Metabolism;Metabolism;Cellular Processes;Metabolism;Metabolism;Metabolism;Metabolism;Metabolism;Metabolism;Metabolism;Metabolism;Metabolism;Metabolism;Environmental Information Processing;Metabolism;Metabo…	Global and overview maps;Global and overview maps;Cell growth and death;Chemical structure transformation maps;Cardiovascular disease;Excretory system;Membrane transport;Biosynthesis of other secondary metabolites;Endocrine system;Chemical structure transformation maps;Chemical structure transformation maps;Sensory system;Chemical structure transformation maps;Chemical structure transformation ma…	Organic oxygen compounds	Organooxygen compounds	145.049	0.0186656	-	53.3	-0.25113	492-62-6;2280-44-6;492-61-5;50-99-7;2280-44-6	Carbohydrates and carbohydrate conjugates	909900	934300	861800	811800	891300	852000	1019000	868500	1014000	982800	1067000	1051000	1062000	971000	975100	938500	894700	999700	957700	744900	858000	965100	663600	811800	938300
pos_4212	Oleamide	metab_3499	B(i)	-	-	HMDB0002117;HMDB0247607;LMFA08010004	M+H	C18H35NO	0.4602	C19670	pos	-	-	-	-	Lipids and lipid-like molecules	Fatty Acyls	282.279	0.013654	67.7	-	-1.08796	301-02-0	Fatty amides	1034000	1074000	1022000	987700	1015000	992200	977000	1007000	986700	984700	982200	991500	1018000	1024000	1014000	1008000	955200	1066000	1020000	844200	922300	977100	805300	935500	1051000
pos_4213	(S)-Methylmalonic acid semialdehyde	metab_3500	B(ii)	map01100;map00640;map00633;map00280;map01120	Metabolic pathways;Propanoate metabolism;Nitrotoluene degradation;Valine, leucine and isoleucine degradation;Microbial metabolism in diverse environments	HMDB0002217;PW_C001500;LMFA01060190	M+H-H2O	C4H6O3	0.4679	C06002	pos	-	-	Metabolism;Metabolism;Metabolism;Metabolism;Metabolism	Global and overview maps;Carbohydrate metabolism;Xenobiotics biodegradation and metabolism;Amino acid metabolism;Global and overview maps	Organic oxygen compounds	Organooxygen compounds	85.0289	0.0362559	-	44.4	4.70042	99043-16-0	Carbonyl compounds	134700	134400	114200	117400	124300	105700	121900	123200	124700	114200	123100	119200	112900	118700	123900	107600	102700	119300	115200	84590	89290	91720	75710	85470	121400
pos_4217	1-Aminocyclopropanecarboxylic Acid	metab_3504	B(i)	map01100;map00270;map01110;map01070;map01060	Metabolic pathways;Cysteine and methionine metabolism;Biosynthesis of secondary metabolites;Biosynthesis of plant hormones;Biosynthesis of plant secondary metabolites	HMDB0036458;MJDBZSJ0000128	M+H-H2O	C4H7NO2	0.4602	C01234	pos	-	-	Metabolism;Metabolism;Metabolism;Metabolism;Metabolism	Global and overview maps;Amino acid metabolism;Global and overview maps;Chemical structure transformation maps;Chemical structure transformation maps	Organic acids and derivatives	Carboxylic acids and derivatives	84.0449	0.00762282	45.5	-	4.95572	22059-21-8	Amino acids, peptides, and analogues	216500	211500	198900	197200	198400	192600	218600	196700	219900	205400	223400	251300	228400	228300	230200	215800	192300	266500	210500	171100	193500	210800	170900	198700	202900
pos_423	4-Hydroxy-3-methoxy-cinnamoylglycine	metab_3518	B(ii)	-	-	HMDB0059747	M+H, M+Na	C12H13NO5	4.6007	C02564	pos	-	-	-	-	Organic acids and derivatives	Carboxylic acids and derivatives	252.086	0.010514	-	48.7	-0.931289	-	Amino acids, peptides, and analogues	168800	185100	206400	187900	186100	198100	149000	133700	160600	146800	171700	154000	169500	136500	144900	162600	168400	134600	137100	168800	157300	141400	176300	155600	161700
pos_4244	MG(24:1(15Z)/0:0/0:0)	metab_3534	B(ii)	-	-	HMDB0011589	M+NH4	C27H52O4	0.0245	-	pos	-	-	-	-	Lipids and lipid-like molecules	Glycerolipids	458.42	0.0157064	-	30.4	-0.836093	-	Monoradylglycerols	1982000	2061000	1933000	1877000	1969000	1860000	1788000	1884000	1809000	1942000	1725000	1810000	1925000	1899000	1859000	1885000	1778000	2046000	1816000	1576000	1705000	1784000	1596000	1726000	1753000
pos_431	Lactucin	metab_3557	B(ii)	-	-	HMDB0035814	M+NH4, M+Na	C15H16O5	4.7651	C09489	pos	-	-	-	-	Organoheterocyclic compounds	Lactones	294.133	0.0194355	-	57.2	-1.36061	1891-29-8	Gamma butyrolactones	28060	29560	24970	26430	24020	30080	519200	499400	453100	515100	567400	400200	859700	775200	719600	856500	907300	736600	785200	935500	891100	772900	983400	801900	558600
pos_434	Fenamic acid	metab_3560	B(i)	-	-	HMDB0255225;HMDB0246312	M+H, M+NH4	C13H11NO2	3.8768	C13697	pos	-	-	-	-	Benzenoids	Benzene and substituted derivatives	231.113	0.00349672	39.5	-	-0.661136	91-40-7	Benzoic acids and derivatives	81940	70170	95550	80760	80740	62530	607600	866400	667700	718700	694600	502500	1135000	705200	895100	759500	1010000	694600	565600	684100	838900	377100	947600	548500	582000
pos_448	Isobutyl 2-furanpropionate	metab_3575	B(ii)	-	-	LMFA07010915;HMDB0037734	M+H-2H2O, M+H	C11H16O3	5.1464	-	pos	-	-	-	-	Lipids and lipid-like molecules	Fatty Acyls	197.117	0.0107542	-	30.3	-0.401917	105-01-1	Fatty acid esters	185400	189500	209500	181600	180100	192300	137800	130600	136300	147400	142600	146400	110700	111300	111100	121700	116200	97450	95000	106800	95890	98190	103300	92730	145900
pos_454	Corchorifatty acid A	metab_3582	B(ii)	-	-	HMDB0032664	M+H-H2O, M+H	C18H28O4	5.5363	-	pos	-	-	-	-	Lipids and lipid-like molecules	Fatty Acyls	309.206	0.0194816	-	42.1	-1.15172	-	Lineolic acids and derivatives	382100	395200	401800	402700	364200	381800	433500	367000	419800	409800	480800	398700	395700	336400	338600	369100	409000	309700	359200	575500	405000	498300	494900	513200	423200
pos_464	Undeca-4,6,8-trienedioylcarnitine	metab_3593	B(ii)	-	-	HMDB0241203	M+H, M+Na	C18H27NO6	5.8559	-	pos	-	-	-	-	Lipids and lipid-like molecules	Fatty Acyls	354.191	0.00631066	-	46	-1.39548	-	Fatty acid esters	720600	768400	886500	841000	753800	830100	672600	667600	783100	670800	781000	712700	692600	702100	608600	676500	737400	681200	624200	738000	788000	685800	775600	673100	755100
pos_470	Nelfinavir	metab_3600	B(ii)	-	-	HMDB0014365	M+H, M+Na	C32H45N3O4S	5.9414	C07257	pos	-	-	-	-	Organic acids and derivatives	Carboxylic acids and derivatives	568.324	0.0113716	-	34.7	7.10964	159989-64-7	Amino acids, peptides, and analogues	1925000	1785000	2188000	2357000	1866000	1901000	1990000	1374000	1929000	1905000	2569000	2155000	2239000	2361000	1838000	2415000	2378000	2052000	2057000	3770000	2657000	3713000	2792000	3536000	2330000
pos_474	13(S)-HpOTrE	metab_3604	B(i)	map01100;map00592;map01110	Metabolic pathways;alpha-Linolenic acid metabolism;Biosynthesis of secondary metabolites	HMDB0301803	M+H-H2O, M+H	C18H30O4	6.0113	C04785	pos	-	-	Metabolism;Metabolism;Metabolism	Global and overview maps;Lipid metabolism;Global and overview maps	Lipids and lipid-like molecules	Fatty Acyls	293.211	0.00806476	82.8	-	-1.13431	67597-26-6	Lineolic acids and derivatives	2212000	2333000	2370000	2409000	2268000	2308000	1232000	1338000	1338000	1262000	1565000	1246000	1342000	1138000	1202000	1214000	1402000	1115000	1113000	1485000	1327000	1325000	1476000	1318000	1669000
pos_477	16-B1-phytoprostane	metab_3607	B(ii)	-	-	HMDB0304634	M+H-H2O, M+H	C18H28O4	6.0113	-	pos	-	-	-	-	Lipids and lipid-like molecules	Fatty Acyls	309.206	0.0200098	-	48.7	-1.32489	-	Eicosanoids	1511000	1345000	1488000	1592000	1447000	1403000	1803000	1683000	1725000	1707000	2119000	1848000	1676000	1510000	1477000	1588000	1881000	1360000	1666000	2880000	1997000	2614000	2297000	2647000	1896000
pos_478	N,N,N',N',N'',N''-Hexakis(methoxymethyl)-1,3,5-triazine-2,4,6-triamine	metab_3608	B(i)	-	-	-	M+H, M+Na	C15H30N6O6	6.0421	-	pos	-	-	-	-	-	-	391.23	0.00789667	39.8	-	-1.03224	-	-	6723000	6553000	7017000	7001000	6933000	6948000	6588000	6581000	6310000	6172000	5924000	6897000	6187000	6982000	7260000	6554000	6463000	7747000	7040000	5513000	5903000	6763000	5533000	6320000	6743000
pos_482	Cefotaxime	metab_3613	B(ii)	-	-	HMDB0014636	M+H-H2O, M+H	C16H17N5O7S2	6.0965	C06885	pos	-	-	-	-	Organoheterocyclic compounds	Lactams	438.057	0.0270558	-	34.8	8.24601	63527-52-6	Beta lactams	68170	20400	10460	29760	48250	22000	636100	654500	607200	644600	650900	622800	646300	644500	756100	652600	625200	797200	702400	611800	622200	647100	611400	641500	624200
pos_487	Lauryldiethanolamine	metab_3618	B(i)	-	-	-	M+H-H2O, M+H	C16H35NO2	6.1581	-	pos	-	-	-	-	-	-	274.274	0.0232973	64	-	-1.41796	-	-	39690000	29110000	24880000	23930000	27530000	24740000	38080000	32690000	35610000	35510000	32390000	39130000	35300000	31940000	33490000	28520000	32070000	44420000	33720000	27800000	30610000	28670000	30760000	30100000	34740000
pos_489	Nandrolone	metab_3620	B(i)	-	-	HMDB0002725;LMST02010044	M+, M+H	C18H26O2	6.1428	C07254	pos	-	-	-	-	Lipids and lipid-like molecules	Steroids and steroid derivatives	275.2	0.0186628	35	-	-1.04643	434-22-0	Estrane steroids	2902000	2461000	2366000	2581000	2398000	2399000	2441000	2246000	2218000	2169000	2401000	2292000	2294000	2004000	2181000	1887000	2368000	2129000	1952000	2455000	2363000	2216000	2428000	2425000	2501000
pos_499	5,6-Dihydroxyprostaglandin F1a	metab_3631	B(ii)	-	-	HMDB0012109	M+H-H2O, M+H	C20H36O7	6.3891	C06475	pos	Lipids	Eicosanoids	-	-	Lipids and lipid-like molecules	Fatty Acyls	389.25	0.0126516	-	44.3	-7.88274	11000-26-3	Eicosanoids	931300	876400	939600	995100	1008000	913600	927600	972700	974400	902000	898900	1039000	944000	1092000	1001000	974300	912000	1152000	1013000	831200	915700	972700	837900	1020000	982400
pos_509	Cryptotanshinone	metab_3643	B(i)	-	-	HMDB0035220	M+H, M+Na	C19H20O3	6.5199	-	pos	-	-	-	-	Lipids and lipid-like molecules	Prenol lipids	297.148	0.0788324	83	-	-1.11156	35825-57-1	Diterpenoids	0	0	0	0	0	0	0	0	0	0	0	0	0	0	0	0	0	0	0	0	6257000	0	0	0	107600
pos_521	N-Docosahexaenoyl Arginine	metab_3657	B(ii)	-	-	HMDB0242008	M+NH4, M+Na	C28H44N4O3	6.6278	-	pos	-	-	-	-	Not Available	Not Available	502.373	0.0113654	-	47.2	-3.49787	-	Not Available	2266000	2166000	2251000	2535000	2785000	2465000	2297000	2454000	2095000	2134000	2194000	2250000	2094000	2522000	2643000	2174000	2167000	2457000	2280000	2023000	1874000	1905000	1720000	2259000	2628000
pos_531	(R)-11,12,13-Trinor-1(5),6,9-guaiatrien-8-one	metab_3668	B(ii)	-	-	HMDB0039153	M+NH4, M+ACN+Na	C12H14O	2.7253	-	pos	-	-	-	-	Hydrocarbon derivatives	Tropones	192.138	0.0241816	-	36.5	-0.446596	71305-89-0	Not Available	312900	325900	306000	329600	306500	314400	285100	261600	269000	242200	257000	312300	264700	304400	315900	290700	284000	346500	317100	255900	278000	318900	237000	291200	333400
pos_534	3,4,5-Trihydroxypentanoylcarnitine	metab_3671	B(ii)	-	-	HMDB0241652	M+H-H2O, M+H	C12H23NO7	2.0126	-	pos	-	-	-	-	Lipids and lipid-like molecules	Fatty Acyls	294.154	0.00318881	-	58.3	-1.31205	-	Fatty acid esters	1546000	1663000	1838000	1777000	1448000	1642000	529300	564500	637100	653800	596500	550900	589800	557900	521000	640200	644900	580100	517900	611000	587500	541500	668500	578500	791800
pos_553	3-Aminoquinoline	metab_3692	B(i)	-	-	-	M+H, M+K	C9H8N2	7.9368	-	pos	-	-	-	-	-	-	145.076	0.0509082	66.5	-	-0.401559	-	-	186700	201900	198200	188700	207500	199100	207100	205000	193100	191800	193000	227800	195200	210700	324000	205600	200400	334400	399100	300000	255100	204100	187700	220900	200500
pos_57	P-Tolualdehyde	metab_3710	B(i)	map01100;map01220;map00622;map01120	Metabolic pathways;Degradation of aromatic compounds;Xylene degradation;Microbial metabolism in diverse environments	HMDB0029638	M+H, M+NH4, M+H-H2O	C8H8O	1.715	C06758	pos	-	-	Metabolism;Metabolism;Metabolism;Metabolism	Global and overview maps;Global and overview maps;Xenobiotics biodegradation and metabolism;Global and overview maps	Benzenoids	Benzene and substituted derivatives	121.065	0.00969076	85.7	-	1.13458	104-87-0	Benzoyl derivatives	527200	561200	561200	550600	510100	507900	17920000	17790000	16380000	18290000	18550000	15780000	16260000	14670000	15020000	16020000	17210000	14490000	11110000	14730000	13190000	12800000	14690000	13730000	12850000
pos_603	Poly-g-D-glutamate	metab_3746	B(ii)	-	-	HMDB0004135	M+Na, M+K	C20H30N4O12	0.6992	C05723	pos	-	-	-	-	Organic acids and derivatives	Carboxylic acids and derivatives	557.148	0.00996093	-	53.8	-2.94235	-	Amino acids, peptides, and analogues	8592000	8315000	8447000	8104000	8844000	8646000	11530000	10830000	12940000	10660000	10990000	11690000	10570000	10600000	9413000	9803000	9832000	10200000	10990000	10650000	10320000	9912000	10560000	9987000	9079000
pos_604	6''-O-alpha-D-Galactopyranosylciceritol	metab_3747	B(ii)	-	-	HMDB0036241	M+Na, M+K	C25H44O21	0.6992	-	pos	-	-	-	-	Organic oxygen compounds	Organooxygen compounds	719.2	0.0141161	-	51.7	-0.527856	92675-08-6	Carbohydrates and carbohydrate conjugates	2293000	2101000	2176000	2147000	2449000	2422000	6799000	7185000	7033000	6320000	6845000	6209000	7176000	7355000	6980000	6784000	6959000	7249000	7556000	7484000	7012000	7054000	6970000	7117000	4068000
pos_611	N-Methyl-L-Threonine	metab_3755	B(i)	-	-	-	M+H-H2O, M+H	C5H11NO3	0.722	-	pos	-	-	-	-	-	-	116.071	0.00218582	67	-	1.44012	-	-	3908000	3882000	3828000	3964000	3923000	3948000	7147000	7221000	7498000	7390000	7036000	7425000	7366000	7778000	7469000	7464000	7571000	7551000	7443000	7558000	7547000	7307000	7187000	7533000	6139000
pos_612	Imidazolelactic acid	metab_3756	B(ii)	-	-	HMDB0002320	M+H, 2M+K	C6H8N2O3	0.722	C05132	pos	-	-	-	-	Organoheterocyclic compounds	Azoles	157.061	0.0102408	-	35.1	-0.22018	876-19-7	Imidazoles	136400	132000	162700	137000	158700	160600	631100	493400	552200	543400	617300	551800	566600	520200	514700	532800	592800	511700	508500	574000	514200	484500	536500	461700	254600
pos_616	D-Glucamine	metab_3760	B(ii)	-	-	HMDB0246693	M+H-2H2O, M+CH3OH+H	C6H15NO5	0.7297	-	pos	-	-	-	-	Organic oxygen compounds	Organooxygen compounds	146.081	0.0167213	-	54.1	0.182543	-	Carbohydrates and carbohydrate conjugates	94950	108400	96810	98190	112300	104100	257200	276100	255200	259100	245800	241400	269300	299800	277300	270300	275800	323700	366300	399500	407600	390800	313300	418400	210800
pos_620	Ascorbalamic acid	metab_3765	B(ii)	-	-	HMDB0029944	M+Na, M+K	C9H13NO8	0.722	-	pos	-	-	-	-	Organic acids and derivatives	Carboxylic acids and derivatives	302.027	0.00300261	-	45.6	-1.27816	41679-87-2	Amino acids, peptides, and analogues	713900	728500	682600	665200	727200	735100	776300	721400	804200	795400	723600	638500	915900	845900	856600	827600	874800	850900	854000	763600	823100	782600	846700	778100	1020000
pos_626	1-(Hydroxymethyl)-5,5-dimethyl-2,4-imidazolidinedione	metab_3771	B(ii)	-	-	HMDB0031670	M+H, M+CH3OH+H	C6H10N2O3	0.7524	-	pos	-	-	-	-	Organoheterocyclic compounds	Azolidines	159.076	0.0483782	-	48.5	-0.286353	116-25-6	Imidazolidines	0	3331	2351	5396	7308	2311	159600	157600	266700	148100	163000	302400	178900	199100	193400	190100	155600	183800	164600	181400	158500	211900	134300	209500	76930
pos_63	3-Methyl-2-oxovaleric acid	metab_3775	B(i)	map01100;map01110;map00280;map00290;map01210;map00785;map01230;map00966	Metabolic pathways;Biosynthesis of secondary metabolites;Valine, leucine and isoleucine degradation;Valine, leucine and isoleucine biosynthesis;2-Oxocarboxylic acid metabolism;Lipoic acid metabolism;Biosynthesis of amino acids;Glucosinolate biosynthesis	PW_C000373;HMDB0000491	M+H, M+NH4, M+H-H2O	C6H10O3	2.0281	C03465;C00671	pos	-;Organic acids	-;Carboxylic acids	Metabolism;Metabolism;Metabolism;Metabolism;Metabolism;Metabolism;Metabolism;Metabolism	Global and overview maps;Global and overview maps;Amino acid metabolism;Amino acid metabolism;Global and overview maps;Metabolism of cofactors and vitamins;Global and overview maps;Biosynthesis of other secondary metabolites	Organic acids and derivatives	Keto acids and derivatives	131.07	0.0404557	40.8	-	0.54754	24809-08-3;1460-34-0	Short-chain keto acids and derivatives	216500	204100	214600	207900	207700	197000	1115000	1183000	1168000	1316000	1240000	1228000	1311000	1290000	1165000	1427000	1364000	1300000	1463000	1816000	1637000	1661000	1774000	1497000	1072000
pos_638	Ciceritol	metab_3784	B(ii)	-	-	HMDB0032777	M+H, M+NH4	C19H34O16	0.7754	-	pos	-	-	-	-	Organic oxygen compounds	Organooxygen compounds	536.218	0.00578988	-	56.5	-0.370374	88167-26-4	Carbohydrates and carbohydrate conjugates	1349000	1537000	1378000	1353000	1645000	1609000	2252000	2154000	2352000	2190000	2068000	2517000	1948000	2329000	2241000	1970000	1810000	2276000	2150000	1674000	1921000	1788000	1748000	1957000	1703000
pos_64	(S)-2-Acetolactate	metab_3786	B(ii)	map01100;map01110;map00770;map00650;map01210;map00290;map01230;map00660	Metabolic pathways;Biosynthesis of secondary metabolites;Pantothenate and CoA biosynthesis;Butanoate metabolism;2-Oxocarboxylic acid metabolism;Valine, leucine and isoleucine biosynthesis;Biosynthesis of amino acids;C5-Branched dibasic acid metabolism	HMDB0006855;LMFA01050460	M+H, M+CH3OH+H, M+H-H2O	C5H8O4	2.1528	C06010	pos	-	-	Metabolism;Metabolism;Metabolism;Metabolism;Metabolism;Metabolism;Metabolism;Metabolism	Global and overview maps;Global and overview maps;Metabolism of cofactors and vitamins;Carbohydrate metabolism;Global and overview maps;Amino acid metabolism;Global and overview maps;Carbohydrate metabolism	Organic acids and derivatives	Keto acids and derivatives	165.076	0.0183916	-	39.2	0.190586	71698-08-3	Short-chain keto acids and derivatives	424800	451100	415800	421600	400600	454300	419000	426200	403600	418500	376700	410100	396100	411500	376100	414500	398000	440100	408700	350800	361300	426900	299400	357200	429800
pos_640	Gentiobioside	metab_3787	B(ii)	-	-	HMDB0252695	M+H, M+NH4	C13H24O11	0.7754	-	pos	-	-	-	-	Organic oxygen compounds	Organooxygen compounds	374.165	0.0120725	-	44.4	-1.12881	-	Carbohydrates and carbohydrate conjugates	1135000	1150000	1041000	1118000	1259000	1171000	1625000	1546000	1729000	1524000	1545000	1914000	1383000	1647000	1616000	1445000	1306000	1608000	1361000	1149000	1198000	1292000	1090000	1342000	1254000
pos_645	A-L-Arabinofuranosyl-(1->3)-[a-L-arabinofuranosyl-(1r5)]-L-arabinose	metab_3792	B(ii)	-	-	HMDB0041223	M+ACN+Na, 2M+NH4	C15H26O13	0.7831	-	pos	-	-	-	-	Organic oxygen compounds	Organooxygen compounds	846.308	0.00415386	-	73.7	-0.159637	-	Carbohydrates and carbohydrate conjugates	10480000	10720000	9794000	9991000	11170000	10810000	7522000	9126000	12820000	6630000	7045000	13880000	11620000	12530000	14570000	11360000	11240000	13250000	10020000	9150000	8196000	9223000	6920000	10320000	10550000
pos_65	PS(18:1(9Z)-O(12,13)/14:1(9Z))	metab_3797	B(ii)	-	-	HMDB0280961	M+2Na, M+2Na-H, M+2Na+H	C38H68NO11P	2.3244	-	pos	-	-	-	-	Not Available	Not Available	395.719	0.00872156	-	42.9	9.44207	-	Not Available	362000	266200	341000	311600	241800	253600	9605000	9993000	6532000	9973000	10450000	6154000	9590000	7194000	7386000	7788000	8525000	6963000	8196000	8595000	9267000	7535000	11080000	8074000	6014000
pos_651	N,N-Didesmethyltramadol	metab_3799	B(ii)	-	-	HMDB0060849;PW_C040584	M+H-2H2O, M+Na	C14H21NO2	0.806	-	pos	-	-	-	-	Benzenoids	Phenol ethers	258.145	0.0121225	-	35.1	-7.92948	931115-27-4	Anisoles	109900	122800	109300	98380	103000	139500	561000	586200	630200	599300	612600	588300	584300	581500	505900	571300	572000	516200	465400	599400	492300	458200	521300	515200	357500
pos_652	Pyridoxine	metab_3800	B(i)	map01100;map00750;map01120;map01240	Metabolic pathways;Vitamin B6 metabolism;Microbial metabolism in diverse environments;Biosynthesis of cofactors	HMDB0301760;HMDB0000239;PW_C000161;MJDBOTE0000424	M+H-H2O, M+NH4	C8H11NO3	0.806	C00314	pos	Vitamins and cofactors	Vitamins	Metabolism;Metabolism;Metabolism;Metabolism	Global and overview maps;Metabolism of cofactors and vitamins;Global and overview maps;Global and overview maps	Organoheterocyclic compounds	Pyridines and derivatives	187.108	0.00395985	42.2	-	-0.498431	65-23-6;58-56-0	Pyridoxines	649900	673900	676400	688800	648000	702500	822000	828100	839400	845900	797200	805800	795200	825400	885000	781700	827400	795900	782500	790200	775000	757700	775100	780200	716100
pos_653	Sesamose	metab_3801	B(ii)	-	-	HMDB0038871	M+H-H2O, M+NH4	C24H42O21	0.7985	C08248	pos	-	-	-	-	Organic oxygen compounds	Organooxygen compounds	684.255	0.00313551	-	87.1	-0.283294	58985-23-2	Carbohydrates and carbohydrate conjugates	14810000	14910000	13570000	13710000	15790000	15510000	21580000	20840000	19130000	20120000	20430000	19890000	18920000	21550000	20690000	19110000	17090000	22420000	21740000	18630000	18750000	19120000	15440000	21620000	17430000
pos_654	Isoleucylproline	metab_3802	B(ii)	-	-	HMDB0011174	M+NH4, M+K	C11H20N2O3	0.8135	-	pos	-	-	-	-	Organic acids and derivatives	Carboxylic acids and derivatives	267.108	0.00443029	-	55.4	-9.06089	37462-92-3	Amino acids, peptides, and analogues	112900	122300	106600	118000	108200	140100	324800	337300	371300	349400	333200	326700	322000	321200	304000	330100	339700	315200	262300	305400	270900	252400	281400	262300	242900
pos_674	L-Carnitine	metab_3824	B(ii)	map05415;map04976;map04714	Diabetic cardiomyopathy;Bile secretion;Thermogenesis	HMDB0000062;PW_C000044;MJDBOTE0000806	M+H-H2O, M+ACN+Na	C7H15NO3	0.8593	C00318	pos	-	-	Human Diseases;Organismal Systems;Organismal Systems	Cardiovascular disease;Digestive system;Environmental adaptation	Organic nitrogen compounds	Organonitrogen compounds	144.102	0.00809157	-	46.2	-0.325027	541-15-1	Quaternary ammonium salts	18910000	18900000	19560000	19420000	19560000	18800000	15190000	14500000	15070000	14570000	14190000	14730000	14620000	14700000	14720000	15060000	14020000	15090000	14320000	14560000	14670000	14320000	14920000	14670000	16890000
pos_676	3-Hydroxyanthranilic Acid	metab_3826	B(i)	map01100;map00627;map00380;map01120;map01240	Metabolic pathways;Aminobenzoate degradation;Tryptophan metabolism;Microbial metabolism in diverse environments;Biosynthesis of cofactors	PW_C001137;HMDB0001476;MJDBSJD0000090	M+H, M+CH3OH+H	C7H7NO3	0.8669	C00632	pos	-	-	Metabolism;Metabolism;Metabolism;Metabolism;Metabolism	Global and overview maps;Xenobiotics biodegradation and metabolism;Amino acid metabolism;Global and overview maps;Global and overview maps	Benzenoids	Benzene and substituted derivatives	154.05	0.00346452	65.4	-	-0.458892	548-93-6	Benzoic acids and derivatives	528900	526400	553900	514300	610100	496900	607400	504100	514000	501900	534700	607600	553100	681300	743800	612800	447800	591400	453200	532400	509000	622600	554600	687800	590800
pos_677	Xymedon	metab_3827	B(ii)	-	-	HMDB0244633;HMDB0259943	M+H, M+CH3OH+H	C8H12N2O2	0.8669	-	pos	-	-	-	-	Lipids and lipid-like molecules	Steroids and steroid derivatives	201.123	0.0114496	-	30.9	-0.706633	-	Pregnane steroids	232600	239600	220000	222400	261500	235800	261500	260900	275300	261200	239900	243700	238900	221000	251100	231100	233800	240600	229100	263700	246500	251200	242500	244900	284100
pos_69	2-Amino-4-ethoxy-3-hydroxybutanoic acid	metab_3841	B(ii)	-	-	HMDB0032862	M+H-H2O, M+H, M+Na	C6H13NO4	2.0203	-	pos	-	-	-	-	Organic acids and derivatives	Carboxylic acids and derivatives	146.081	0.00306418	-	51.6	-0.268044	98644-37-2	Amino acids, peptides, and analogues	835500	866500	869100	895400	838700	815800	798200	820000	849400	846400	797600	879500	813200	881500	846100	854800	835500	928200	778200	762900	764000	852300	742200	778000	846500
pos_690	L-Valine, N-(2-hydroxy-3-butenyl)-	metab_3842	B(ii)	-	-	HMDB0253927	M+H, M+ACN+H	C9H17NO3	0.8823	-	pos	-	-	-	-	Organic acids and derivatives	Carboxylic acids and derivatives	229.155	0.00311971	-	38.4	-0.609131	-	Amino acids, peptides, and analogues	845900	947500	928900	899800	965500	885500	937200	877800	1009000	907100	885600	874100	955100	842200	871900	893500	823500	869600	861300	910900	916500	888300	950200	861900	984900
pos_691	Xi-2,3-Dihydro-3,5-dihydroxy-6-methyl-4H-pyran-4-one	metab_3843	B(ii)	-	-	HMDB0036380	M+H-2H2O, M+NH4	C7H10O4	0.8823	-	pos	-	-	-	-	Organoheterocyclic compounds	Pyrans	176.092	0.00688557	-	35	-0.451871	-	Pyranones and derivatives	236300	251400	270600	223700	252200	231600	246400	219100	256800	224000	219000	245100	216600	230200	226600	230100	210100	232300	197200	196000	216200	195200	234800	203700	271000
pos_692	Guanidylic acid (guanosine monophosphate)	metab_3844	B(i)	-	-	-	M+H-H2O, M+H	C10H14N5O8P	0.8823	-	pos	-	-	-	-	-	-	346.054	0.00992077	94.3	-	-0.961934	-	-	2499000	2512000	2612000	2563000	2753000	2543000	8630000	8209000	7785000	8531000	8218000	7606000	8223000	8566000	8050000	8230000	7663000	8216000	8856000	8156000	8301000	8159000	8648000	8240000	6714000
pos_695	DL-Propargylglycine	metab_3847	B(i)	-	-	HMDB0251529	M+H, 2M+H	C5H7NO2	0.8897	-	pos	-	-	-	-	Organic acids and derivatives	Carboxylic acids and derivatives	114.055	0.00786759	30.3	-	1.90598	-	Amino acids, peptides, and analogues	108200	107700	108600	105100	112300	119500	111100	130500	130000	119300	113900	135300	121600	131400	131800	120900	126900	132600	130300	101400	105800	107300	100300	110100	127400
pos_700	Acetophenone	metab_3854	B(i)	map01220;map01120;map00642	Degradation of aromatic compounds;Microbial metabolism in diverse environments;Ethylbenzene degradation	HMDB0033910	M+H, M+NH4	C8H8O	0.8972	C07113	pos	-	-	Metabolism;Metabolism;Metabolism	Global and overview maps;Global and overview maps;Xenobiotics biodegradation and metabolism	Organic oxygen compounds	Organooxygen compounds	121.065	0.00833439	38.5	-	1.14668	98-86-2	Carbonyl compounds	36060	36950	36610	28730	37090	29480	1688000	1744000	1437000	1664000	1622000	1441000	1532000	1495000	1536000	1505000	1454000	1490000	1083000	1229000	1155000	1155000	1127000	1153000	1008000
pos_701	L-Proline, 1-acetyl-4-hydroxy-, cis-	metab_3855	B(ii)	-	-	HMDB0253913	M+H-H2O, M+H	C7H11NO4	0.8747	-	pos	-	-	-	-	Organic acids and derivatives	Carboxylic acids and derivatives	174.076	0.0334256	-	43.5	-0.261676	-	Amino acids, peptides, and analogues	959400	1024000	1018000	1020000	1032000	981500	724700	695700	757000	710000	687800	718200	736800	734000	674300	726000	712500	735900	674900	695000	705100	676600	768800	672300	860300
pos_706	Serinyl-Gamma-glutamate	metab_3860	B(ii)	-	-	HMDB0029053	M+H-H2O, M+Na	C8H15N3O5	0.8669	-	pos	-	-	-	-	Organic acids and derivatives	Carboxylic acids and derivatives	256.093	0.00891331	-	31.1	9.07728	-	Amino acids, peptides, and analogues	1487000	1666000	1629000	1642000	1649000	1564000	1454000	1353000	1479000	1390000	1463000	1481000	1278000	1364000	1226000	1441000	1239000	1328000	1236000	1179000	1193000	1155000	1337000	1100000	1593000
pos_710	Alpha-Ketoglutarate cyanohydrin	metab_3865	B(ii)	-	-	HMDB0248224	M+NH4, M+H-2H2O	C5H6O5	0.8669	-	pos	-	-	-	-	Organic acids and derivatives	Carboxylic acids and derivatives	111.008	0.0206833	-	32.9	-0.64979	-	Dicarboxylic acids and derivatives	158700	171400	170100	172500	184100	162400	2608	0	0	0	860.9	0	0	3469	3266	572.6	0	0	0	0	0	457.5	0	6010	57300
pos_720	N-(2,5-dioxocyclopentyl)acetamide	metab_3876	B(i)	-	-	-	M+H, M+CH3OH+H	C7H9NO3	1.0913	-	pos	-	-	-	-	-	-	156.065	0.0071392	41.4	-	-0.548	-	-	1319000	1342000	1406000	1405000	1294000	1313000	873600	868300	851500	818600	855000	865100	852700	842600	831800	873200	888600	836700	904000	925600	937800	936300	1008000	937700	1168000
pos_747	P-Hydroxyl-ethotoin	metab_3904	B(ii)	-	-	HMDB0061174	M+H, M+ACN+Na	C11H12N2O3	1.4736	-	pos	-	-	-	-	Organoheterocyclic compounds	Azolidines	221.092	0.00750154	-	33.8	-1.03626	-	Imidazolidines	1823000	1946000	2055000	1953000	1892000	1895000	528400	506000	536100	541600	557000	602100	654100	575400	576200	626900	714800	596500	612200	672600	648000	594900	712700	586000	945400
pos_75	2-Phenylacetamide	metab_3907	B(ii)	map01100;map00360;map01120;map00643	Metabolic pathways;Phenylalanine metabolism;Microbial metabolism in diverse environments;Styrene degradation	HMDB0010715	M+H, M+ACN+H, M+H-H2O	C8H9NO	2.7331	C02505	pos	-	-	Metabolism;Metabolism;Metabolism;Metabolism	Global and overview maps;Amino acid metabolism;Global and overview maps;Xenobiotics biodegradation and metabolism	Benzenoids	Benzene and substituted derivatives	177.102	0.00504073	-	50	-0.403604	103-81-1	Phenylacetamides	140100	144800	151300	143900	142600	137300	2257000	2105000	1544000	2095000	2596000	1899000	1916000	1733000	1857000	1933000	1913000	1826000	1408000	1625000	1472000	1457000	1587000	1576000	1484000
pos_751	1-Methoxy-2-propylamine	metab_3909	B(i)	-	-	-	M+H	C4H11NO	0.0056	-	pos	-	-	-	-	-	-	90.0918	0.00688838	65.6	-	5.05634	-	-	37900	37590	35010	35420	36730	34490	30340	35030	32330	37550	31680	32760	39430	38790	35760	36110	33580	36930	36270	33910	40570	32580	32240	38850	37910
pos_757	L-2-Amino-3-methylenehexanoic acid	metab_3915	B(ii)	-	-	HMDB0030410	M+H-2H2O	C7H13NO2	0.0245	-	pos	-	-	-	-	Organic acids and derivatives	Carboxylic acids and derivatives	108.081	0.0980363	-	34	2.1182	29784-96-1	Amino acids, peptides, and analogues	126700	212500	191100	130800	172400	182800	228900	277300	261300	254700	229000	236100	209400	203700	204700	204600	192700	243300	236500	221900	223600	219900	192400	218600	161300
pos_758	3-Amino-2,3-dihydrobenzoic acid	metab_3916	B(ii)	-	-	HMDB0251519	M+H-H2O	C7H9NO2	0.0245	C12110	pos	-	-	-	-	Organic acids and derivatives	Carboxylic acids and derivatives	122.06	0.0160034	-	62.7	0.99922	87980-11-8	Amino acids, peptides, and analogues	205200	229600	230900	204900	225200	218400	210100	227200	222800	216900	224100	219700	226500	231800	229400	216200	212700	253900	229600	204800	211300	218800	211200	218700	214900
pos_76	Lavoltidine	metab_3918	B(ii)	-	-	HMDB0254182	M+, M+2Na-H, M+ACN+Na	C19H29N5O2	2.7253	C11805	pos	-	-	-	-	Organoheterocyclic compounds	Piperidines	359.229	0.0125774	-	30.7	-9.9168	76956-02-0	Benzylpiperidines	13120	19030	13130	19960	11750	11080	1616000	1370000	972600	1713000	1725000	664400	1423000	882100	1211000	1028000	1265000	887100	1182000	1053000	1201000	902000	1314000	1023000	943800
pos_761	1,2,3,4,5,6-Hexahydro-5-(1-hydroxyethylidene)-7H-cyclopenta[b]pyridin-7-one	metab_3920	B(ii)	-	-	HMDB0039655	M+H-H2O	C10H13NO2	0.0278	-	pos	-	-	-	-	Organoheterocyclic compounds	Pyridines and derivatives	162.091	0.00889931	-	38.3	-0.55821	118355-70-7	Hydropyridines	245900	246000	227000	226600	234000	216600	209400	219200	215300	223600	211900	224900	221000	225300	219400	220700	206500	228200	230700	201700	215700	223700	197400	225500	221900
pos_78	L-alpha-Aminobutyric acid	metab_3940	B(ii)	map01100;map00270;map01210	Metabolic pathways;Cysteine and methionine metabolism;2-Oxocarboxylic acid metabolism	HMDB0000452	M+H-H2O, M+Na, M+H	C4H9NO2	0.6692	C02356	pos	-	-	Metabolism;Metabolism;Metabolism	Global and overview maps;Amino acid metabolism;Global and overview maps	Organic acids and derivatives	Carboxylic acids and derivatives	104.071	0.0113976	-	56.7	4.22124	1492-24-6	Amino acids, peptides, and analogues	287600	287000	289300	271100	288600	318700	2056000	2206000	2031000	2121000	1957000	1955000	2135000	2177000	2235000	2082000	2198000	2241000	2641000	2591000	2641000	2458000	2519000	2531000	1117000
pos_810	(2S)-3-Hydroxy-1-[(2S)-pyrrolidine-2-carbonyl]pyrrolidine-2-carboxylic acid	metab_3975	B(ii)	-	-	HMDB0257791	M+2Na-H	C10H16N2O4	0.5302	-	pos	-	-	-	-	Organic acids and derivatives	Carboxylic acids and derivatives	273.082	0.038993	-	41.7	-2.40497	-	Amino acids, peptides, and analogues	321100	313300	312300	266500	340000	331700	461500	431000	361100	458000	414900	361800	371900	452700	456200	403200	393800	448300	423900	373400	383800	372100	383200	331500	367000
pos_82	Homarine	metab_3985	B(ii)	-	-	HMDB0253198	M+K, 2M+K, M+Na	C7H7NO2	0.6992	-	pos	-	-	-	-	Organoheterocyclic compounds	Pyridines and derivatives	176.011	0.00907084	-	37.3	-0.633775	-	Pyridinecarboxylic acids and derivatives	1218000	1482000	1685000	1544000	1432000	1696000	10420000	10910000	12360000	10940000	11470000	11220000	10770000	8710000	7959000	10610000	11790000	8126000	9197000	11780000	10740000	9752000	12990000	9344000	4994000
pos_85	Indoleacrylic acid	metab_4017	B(ii)	-	-	HMDB0000734	M+H, M+NH4, M+H-H2O	C11H9NO2	3.0924	-	pos	-	-	-	-	Organoheterocyclic compounds	Indoles and derivatives	188.07	0.0082414	-	34.1	-0.606695	29953-71-7	Indoles	126900000	143100000	144900000	139400000	130600000	133900000	48790000	45990000	67280000	51590000	50930000	59290000	60130000	61770000	56940000	63860000	64240000	61650000	66920000	67940000	68650000	68930000	72270000	60910000	86210000
pos_87	2-Naphthylamine	metab_4037	B(i)	-	-	HMDB0041802	M+, M+NH4, M+H	C10H9N	3.2098	C02227	pos	-	-	-	-	Benzenoids	Naphthalenes	144.081	0.00632357	54.2	-	-0.463801	91-59-8	Not Available	3059000	3345000	3498000	3388000	3145000	3130000	87500000	86800000	75770000	79610000	95700000	79910000	66910000	64780000	65420000	67260000	73270000	60820000	51840000	67660000	59780000	60740000	64460000	59260000	56870000
pos_881	2-Amino-3-methyl-1-butanol	metab_4048	B(ii)	-	-	HMDB0244984	2M+H	C5H13NO	0.6383	-	pos	-	-	-	-	Organic nitrogen compounds	Organonitrogen compounds	207.207	0.0398809	-	30.5	-0.78668	-	Amines	0	0	0	0	0	0	893700	827900	845600	837900	821000	988800	579700	585500	581500	580900	614700	590400	620900	532200	540800	576300	557300	549200	9729
pos_886	Cyclopentanol	metab_4053	B(ii)	-	-	HMDB0302463	M+NH4	C5H10O	0.6539	C02020	pos	-	-	-	-	Organic oxygen compounds	Organooxygen compounds	104.107	0.0063613	-	31.6	3.38589	96-41-3	Alcohols and polyols	50040000	47640000	48600000	48520000	49680000	48390000	67400000	66010000	68540000	68600000	63820000	71670000	64110000	68400000	66460000	66810000	65310000	72140000	68370000	66050000	64760000	66540000	62040000	66370000	57830000
pos_888	L-Histidine	metab_4055	B(i)	map01100;map01110;map02010;map00340;map00470;map01230;map04974;map00970;map01065;map05230;map00410;map00404;map01060	Metabolic pathways;Biosynthesis of secondary metabolites;ABC transporters;Histidine metabolism;D-Amino acid metabolism;Biosynthesis of amino acids;Protein digestion and absorption;Aminoacyl-tRNA biosynthesis;Biosynthesis of alkaloids derived from histidine and purine;Central carbon metabolism in cancer;beta-Alanine metabolism;Staurosporine biosynthesis;Biosynthesis of plant secondary metabolites	PW_C000116;HMDB0000177;MJDBOTE0000427	M+H	C6H9N3O2	0.6615	C00135	pos	Peptides	Amino acids	Metabolism;Metabolism;Environmental Information Processing;Metabolism;Metabolism;Metabolism;Organismal Systems;Genetic Information Processing;Metabolism;Human Diseases;Metabolism;Metabolism;Metabolism	Global and overview maps;Global and overview maps;Membrane transport;Amino acid metabolism;Metabolism of other amino acids;Global and overview maps;Digestive system;Translation;Chemical structure transformation maps;Cancer: overview;Metabolism of other amino acids;Biosynthesis of other secondary metabolites;Chemical structure transformation maps	Organic acids and derivatives	Carboxylic acids and derivatives	156.077	0.00927899	93.8	-	-0.0903415	71-00-1	Amino acids, peptides, and analogues	240500	256400	232800	244600	249500	259100	5977	8787	27530	5394	4666	29920	2708	2010	11080	7206	9993	4342	3541	8197	5532	15560	9967	0	168100
pos_898	Cephamycin C	metab_4065	B(ii)	map01100;map00311;map01110;map07012	Metabolic pathways;Penicillin and cephalosporin biosynthesis;Biosynthesis of secondary metabolites;Cephalosporins - parenteral agents	HMDB0249812	M+H-2H2O	C16H22N4O9S	0.6845	C06566	pos	Antibiotics	beta-Lactams	Metabolism;Metabolism;Metabolism;Drug Development	Global and overview maps;Biosynthesis of other secondary metabolites;Global and overview maps;Chronology: Antiinfectives	Organoheterocyclic compounds	Lactams	411.098	0.0350195	-	36.2	2.80012	38429-35-5	Beta lactams	59660	64750	34270	36740	34790	16720	608300	569900	612200	725300	665500	567900	363200	413100	310000	348200	329300	372000	677600	632500	637500	512900	679700	567900	273000
pos_900	3-Amino-1-hydroxypyrrolidin-2-one	metab_4069	B(ii)	-	-	HMDB0245803	M+2Na-H	C4H8N2O2	0.6992	-	pos	-	-	-	-	Organic acids and derivatives	Carboxylic acids and derivatives	161.029	0.0445309	-	32.9	-3.65162	-	Amino acids, peptides, and analogues	0	0	1919	2037	0	2801	119300	107600	114900	114700	112600	89290	72880	49400	62490	55300	70240	44490	7934	15950	28100	0	21990	10210	7683
pos_903	Gamma-Glutamyl-S-methylcysteine sulfoxide	metab_4072	B(ii)	-	-	HMDB0031863	M+K	C9H16N2O6S	0.6992	-	pos	-	-	-	-	Organic acids and derivatives	Carboxylic acids and derivatives	319.036	0.119328	-	63.5	-1.33272	-	Amino acids, peptides, and analogues	0	0	0	0	9300	0	1017000	518400	428500	528000	598400	977600	951900	1456000	1735000	1000000	407000	902500	381000	873100	701900	1419000	768800	1703000	70610
pos_905	2-Acetyl-1-ethylpyrrole	metab_4074	B(ii)	-	-	HMDB0029759	M+Na	C8H11NO	0.7068	-	pos	-	-	-	-	Organic oxygen compounds	Organooxygen compounds	160.074	0.0292329	-	38	7.00977	39741-41-8	Carbonyl compounds	18210	29850	26990	8020	24210	38380	0	0	0	0	0	0	0	4145	7340	7039	19980	11870	14070	7121	11990	8239	20810	4409	100500
pos_907	N1,N12-Diacetylspermine	metab_4076	B(i)	-	-	HMDB0002172	M+H	C14H30N4O2	0.7068	C03413	pos	-	-	-	-	Organic acids and derivatives	Carboximidic acids and derivatives	287.244	0.0774738	63.6	-	-0.661673	61345-83-3	Carboximidic acids	0	0	0	0	0	0	345000	307200	351100	289800	330300	416500	195200	199700	187300	214500	154700	189400	201000	214300	167800	227700	197300	211600	32120
pos_916	1,2,2'-Triferuloylgentiobiose	metab_4085	B(ii)	-	-	HMDB0301722	M+K	C42H46O20	0.7297	-	pos	-	-	-	-	Phenylpropanoids and polyketides	Cinnamic acids and derivatives	909.222	0.0326041	-	44.5	1.03266	-	Hydroxycinnamic acids and derivatives	1956000	1809000	1851000	1881000	1864000	1781000	0	0	0	0	0	0	0	0	0	0	0	0	0	0	0	0	0	0	947300
pos_918	Ectoine	metab_4087	B(i)	map01100;map01120;map00260	Metabolic pathways;Microbial metabolism in diverse environments;Glycine, serine and threonine metabolism	HMDB0240650;MJDBOTE0001351	M+H	C6H10N2O2	0.7373	C06231	pos	-	-	Metabolism;Metabolism;Metabolism	Global and overview maps;Global and overview maps;Amino acid metabolism	Organic acids and derivatives	Carboxylic acids and derivatives	143.081	0.0208331	44.1	-	-0.417288	96702-03-3	Amino acids, peptides, and analogues	695600	687600	677800	718000	675800	716400	898700	850100	898300	905700	844400	903300	898500	933000	922200	932900	924900	936000	877100	928600	921900	891200	905000	903000	867400
pos_923	Quercetin 3-O-xylosyl-rutinoside	metab_4093	B(ii)	-	-	HMDB0301695	M+Na	C32H38O20	0.7373	-	pos	-	-	-	-	Phenylpropanoids and polyketides	Flavonoids	765.179	0.0380284	-	66.8	-7.45143	129235-39-8	Flavonoid glycosides	798200	936800	1031000	940800	736000	982500	12940	0	0	0	0	6953	0	27580	22520	10690	0	22190	9206	0	0	29670	8976	20240	123300
pos_924	1-[Ethyl-(6-hydrazinylpyridazin-3-yl)amino]propan-2-ol	metab_4094	B(ii)	-	-	HMDB0243808	M+H-2H2O	C9H17N5O	0.745	-	pos	-	-	-	-	Organic nitrogen compounds	Organonitrogen compounds	176.128	0.0465288	-	37.8	-7.39279	-	Amines	48430	53570	45830	31880	44420	45760	194100	227000	172200	216600	188800	149200	233900	209600	223900	208700	236200	199000	184300	204000	223900	176300	204000	171200	136200
pos_928	Stachyose	metab_4097	B(i)	map01100;map00052	Metabolic pathways;Galactose metabolism	PW_C001923;HMDB0003553;MJDBOTE0000475	M+Na	C24H42O21	0.745	C01613	pos	-	-	Metabolism;Metabolism	Global and overview maps;Carbohydrate metabolism	Organic oxygen compounds	Organooxygen compounds	689.211	0.00391856	88.7	-	-0.0190536	10094-58-3;470-55-3;470-55-3	Carbohydrates and carbohydrate conjugates	34480000	34150000	34360000	34410000	35380000	35780000	520600	657700	450500	755600	498700	518600	4575000	5186000	5137000	4702000	4241000	5780000	6535000	5044000	5222000	5440000	4331000	5723000	28860000
pos_929	Choline Phosphate	metab_4098	B(i)	map01100;map00564;map05231;map00552	Metabolic pathways;Glycerophospholipid metabolism;Choline metabolism in cancer;Teichoic acid biosynthesis	HMDB0001565	M+	C5H15NO4P+	0.7524	C00588	pos	-	-	Metabolism;Metabolism;Human Diseases;Metabolism	Global and overview maps;Lipid metabolism;Cancer: overview;Glycan biosynthesis and metabolism	Organic nitrogen compounds	Organonitrogen compounds	184.073	0.0227025	75.9	-	-3.6459	3616-04-4;107-73-3	Quaternary ammonium salts	161300	129700	145600	140100	170700	138800	466900	449000	449800	435100	380600	505600	443900	501700	503300	468400	450200	520600	465300	399400	425800	428000	376000	457000	223700
pos_930	Melezitose	metab_4100	B(i)	-	-	HMDB0011730;MJDBOTE0000489	M+Na	C18H32O16	0.7524	C08243	pos	-	-	-	-	Organic oxygen compounds	Organooxygen compounds	527.158	0.00165678	88.2	-	0.117991	597-12-6	Carbohydrates and carbohydrate conjugates	28150000	28470000	29890000	29400000	29520000	30720000	450500	498300	519200	485000	451300	447800	2637000	2660000	2436000	2265000	2435000	2614000	2646000	2246000	2525000	2193000	2276000	2362000	19640000
pos_931	Gentiobiose	metab_4101	B(i)	-	-	MJDBOTE0000437	2M+Na	C12H22O11	0.7524	C08240	pos	Carbohydrates	Oligosaccharides	-	-	-	-	707.221	0.0350971	74.1	-	-1.42589	554-91-6	-	848100	1002000	947100	956400	967900	1050000	20280	19400	28590	33490	38590	29170	31190	24240	17270	16380	25370	14800	31920	26280	14210	28570	33020	32100	464900
pos_933	DL-Norvaline	metab_4103	B(ii)	-	-	HMDB0251527;HMDB0013716	M+ACN+H	C5H11NO2	0.7601	C01799	pos	-	-	-	-	Organic acids and derivatives	Carboxylic acids and derivatives	159.113	0.0106171	-	46.8	-0.269756	760-78-1	Amino acids, peptides, and analogues	150300	168200	156400	143200	172500	148400	188000	73110	39600	115200	170500	185000	162000	221600	220600	199300	59400	155700	29700	174100	131800	196100	174600	219200	130400
pos_937	N2-Acetyl-L-ornithine	metab_4106	B(i)	map01100;map01210;map00220;map01110;map01230	Metabolic pathways;2-Oxocarboxylic acid metabolism;Arginine biosynthesis;Biosynthesis of secondary metabolites;Biosynthesis of amino acids	HMDB0003357	M+H	C7H14N2O3	0.7679	C00437	pos	-	-	Metabolism;Metabolism;Metabolism;Metabolism;Metabolism	Global and overview maps;Global and overview maps;Amino acid metabolism;Global and overview maps;Global and overview maps	Organic acids and derivatives	Carboxylic acids and derivatives	175.108	0.00643458	65.1	-	-0.395319	6205-08-09	Amino acids, peptides, and analogues	2086000	2177000	2081000	2196000	2160000	2140000	7808000	7458000	8610000	8289000	8298000	8225000	7314000	8089000	6790000	8430000	7324000	7888000	5901000	6710000	6587000	6060000	6580000	6413000	4788000
pos_94	Levan	metab_4108	B(ii)	map04973;map00500;map00051	Carbohydrate digestion and absorption;Starch and sucrose metabolism;Fructose and mannose metabolism	HMDB0003539	M+H-H2O, M+NH4, M+H	C18H32O16	0.7754	C06215;C01355	pos	-	-	Organismal Systems;Metabolism;Metabolism	Digestive system;Carbohydrate metabolism;Carbohydrate metabolism	Organic oxygen compounds	Organooxygen compounds	522.203	0.00193729	-	57.5	-0.272499	9013-95-0	Carbohydrates and carbohydrate conjugates	11840000	12070000	11060000	11600000	13150000	12370000	15600000	14380000	16060000	14850000	14900000	17050000	13340000	15380000	14310000	13590000	12210000	15350000	12750000	11080000	11750000	11150000	10410000	12900000	12380000
pos_940	Yangonin	metab_4109	B(ii)	map01061	Biosynthesis of phenylpropanoids	HMDB0034144	M+Na	C15H14O4	0.7679	C09980	pos	-	-	Metabolism	Chemical structure transformation maps	Phenylpropanoids and polyketides	Kavalactones	281.08	0.00620963	-	43	5.66764	500-62-9	Not Available	1608000	1867000	1464000	1263000	3540000	1137000	4570000	2470000	2144000	2551000	3001000	4476000	4338000	7547000	8359000	5172000	2202000	4926000	2225000	4502000	3767000	6740000	3752000	8705000	2980000
pos_943	8-Oxoguanosine	metab_4112	B(ii)	-	-	HMDB0003333;HMDB0002044;HMDB0247459	2M+ACN+H	C10H13N5O6	0.7754	-	pos	-	-	-	-	Nucleosides, nucleotides, and analogues	Purine nucleosides	640.211	0.00155981	-	42.6	7.50306	88847-89-6;3868-31-3	Purine 2''-deoxyribonucleosides	1024000	1063000	928900	1194000	924500	1277000	1399000	1833000	1679000	1781000	1764000	1198000	1510000	1141000	874200	1243000	1466000	1302000	1162000	1276000	1260000	708200	1129000	633800	1218000
pos_944	Alpha-Methylene-gamma-butyrolactone	metab_4113	B(ii)	-	-	HMDB0246945	M+H-H2O	C5H6O2	0.7831	C20578	pos	-	-	-	-	Organoheterocyclic compounds	Lactones	81.034	0.0138369	-	31.6	5.03856	-	Gamma butyrolactones	50770	56800	52700	46440	57450	58320	73800	68770	71490	70030	64530	88120	66080	69770	76460	65980	71100	85320	66450	52360	55230	55950	57270	65940	51920
pos_95	7-Epijasmonic acid	metab_4119	B(ii)	map01100;map00592;map01110	Metabolic pathways;alpha-Linolenic acid metabolism;Biosynthesis of secondary metabolites	HMDB0303804	M+H-H2O, M+H, M+H-2H2O	C12H18O3	3.83	C16317	pos	-	-	Metabolism;Metabolism;Metabolism	Global and overview maps;Lipid metabolism;Global and overview maps	Lipids and lipid-like molecules	Fatty Acyls	193.122	0.00113624	-	52.5	-0.026424	-	Lineolic acids and derivatives	589100	645300	661500	590800	572500	614100	235300	244300	296800	246600	259200	290000	66110	72610	60290	76220	64260	64570	50260	64420	61230	60270	68270	61290	264400
pos_956	Furfural	metab_4125	B(i)	map01100;map01120;map00365	Metabolic pathways;Microbial metabolism in diverse environments;Furfural degradation	HMDB0032914	M+H	C5H4O2	0.7985	C14279	pos	-	-	Metabolism;Metabolism;Metabolism	Global and overview maps;Global and overview maps;Xenobiotics biodegradation and metabolism	Organic oxygen compounds	Organooxygen compounds	97.0288	0.0180656	57.5	-	3.92996	1998-01-01	Carbonyl compounds	526800	546200	526500	517100	572400	539400	340500	315900	387500	307800	315200	397800	302600	327100	341700	295200	290800	352600	312100	270100	285300	278300	261600	291800	465800
pos_962	Argininic acid	metab_4132	B(ii)	-	-	HMDB0003148	M+H-2H2O	C6H13N3O3	0.8135	-	pos	-	-	-	-	Organic acids and derivatives	Carboxylic acids and derivatives	140.082	0.0218231	-	59.2	-1.02635	157-07-3	Amino acids, peptides, and analogues	99040	95760	87150	99520	93920	99870	143800	133800	112100	131100	132800	139400	113700	155100	170000	142200	132600	139400	89060	96990	86880	94480	90830	121600	103000
pos_964	Turofexorate isopropyl	metab_4134	B(ii)	-	-	HMDB0247151	M+CH3OH+H	C25H24F2N2O3	0.8135	-	pos	-	-	-	-	Organoheterocyclic compounds	Indoles and derivatives	471.208	0.0161838	-	61.3	-1.78526	-	Indoles	385900	481000	415800	483000	413000	368500	564600	613700	624800	650300	668400	676800	608800	687000	536300	621300	615900	643700	574800	632500	594200	576800	559400	620400	566100
pos_965	L-Theanine	metab_4135	B(ii)	-	-	HMDB0034365	M+H-H2O	C7H14N2O3	0.8213	C01047	pos	-	-	-	-	Organic acids and derivatives	Carboxylic acids and derivatives	157.097	0.00645191	-	55.8	-0.343051	3081-61-6	Amino acids, peptides, and analogues	3096000	3233000	3127000	3348000	3110000	3266000	2554000	2534000	2666000	2589000	2521000	2619000	2466000	2634000	2521000	2676000	2518000	2578000	2560000	2523000	2535000	2446000	2508000	2445000	2951000
pos_967	N2-Succinyl-L-glutamic acid 5-semialdehyde	metab_4137	B(ii)	map01100;map00330	Metabolic pathways;Arginine and proline metabolism	HMDB0001180	M+NH4	C9H13NO6	0.8213	C05932	pos	-	-	Metabolism;Metabolism	Global and overview maps;Amino acid metabolism	Organic acids and derivatives	Carboxylic acids and derivatives	249.108	0.0199028	-	58.6	-0.977967	-	Amino acids, peptides, and analogues	174200	184700	168700	177000	180300	172200	222400	223700	220700	222000	215100	245500	199300	220100	206500	231200	215400	212200	213500	199100	222000	218500	203400	198500	240200
pos_970	Nomega-Acetylhistamine	metab_4141	B(i)	map00340	Histidine metabolism	HMDB0013253	M+H	C7H11N3O	0.829	C05135	pos	-	-	Metabolism	Amino acid metabolism	Organic acids and derivatives	Carboxylic acids and derivatives	154.097	0.00665402	69.9	-	-0.636321	673-49-4	Carboxylic acid derivatives	0	0	0	0	0	0	163500	131500	131400	152700	157500	162600	213800	259100	245600	231100	205600	226700	269000	446700	252500	476500	282300	482500	179600
pos_972	N-Acetyl-S-(N-methylcarbamoyl)cysteine	metab_4143	B(ii)	-	-	HMDB0041942	2M+H	C7H12N2O4S	0.829	C11490	pos	-	-	-	-	Organic acids and derivatives	Carboxylic acids and derivatives	441.111	0.00499531	-	39.6	-0.244409	103974-29-4	Amino acids, peptides, and analogues	352500	353600	336300	357900	377600	307400	120300	137400	176900	128800	173000	146600	72870	89490	73990	95290	99680	96110	154800	114400	132100	107200	118800	138800	217200
pos_975	5-Methyl-2-furaldehyde	metab_4145	B(i)	-	-	HMDB0033002	M+H	C6H6O2	0.8365	C11115	pos	-	-	-	-	Organic oxygen compounds	Organooxygen compounds	111.044	0.0197677	57.8	-	2.30534	620-02-0	Carbonyl compounds	1005000	1024000	985000	986600	1001000	1001000	1051000	1077000	1016000	1009000	968000	1122000	1046000	1123000	1138000	1089000	1061000	1258000	1070000	929500	976800	1045000	859700	1004000	1059000
pos_976	Levetiracetam	metab_4146	B(ii)	-	-	HMDB0252105;HMDB0015333	M+CH3OH+H	C8H14N2O2	0.8365	C07841	pos	-	-	-	-	Organic acids and derivatives	Carboxylic acids and derivatives	203.139	0.00406193	-	39.5	-0.575578	102767-28-2	Amino acids, peptides, and analogues	96930	111500	113600	113200	101900	108000	99000	102000	104900	97570	94970	101600	95500	107500	95320	105300	97400	109500	91190	98760	85610	78420	108800	92200	104300
pos_977	Cytidine	metab_4147	B(i)	map00240;map01100;map02010;map01232	Pyrimidine metabolism;Metabolic pathways;ABC transporters;Nucleotide metabolism	HMDB0000089;HMDB0248553;PW_C000061;MJDBOTE0000789	M+H	C9H13N3O5	0.8365	C00475	pos	Nucleic acids	Nucleosides	Metabolism;Metabolism;Environmental Information Processing;Metabolism	Nucleotide metabolism;Global and overview maps;Membrane transport;Global and overview maps	Nucleosides, nucleotides, and analogues	Pyrimidine nucleosides	244.093	0.0212301	60.6	-	-0.74245	65-46-3	Not Available	766400	744900	807000	783100	805300	764100	366400	394400	337200	404300	397900	295300	463800	427000	399800	423200	416200	398500	384700	321000	359900	284200	419900	311400	535700
pos_978	Glutamylglutamic acid	metab_4148	B(ii)	-	-	HMDB0028818	M+H	C10H16N2O7	0.8365	C01425	pos	-	-	-	-	Organic acids and derivatives	Carboxylic acids and derivatives	277.103	0.00807675	-	64.6	-0.976964	3929-61-1	Amino acids, peptides, and analogues	1164000	1254000	1241000	1295000	1337000	1238000	835300	853800	970500	856200	905200	960600	923200	837200	852200	850700	886400	825900	826900	848700	846900	814800	865600	814200	1064000
pos_979	Cytosine	metab_4149	B(i)	map00240;map01100;map01232	Pyrimidine metabolism;Metabolic pathways;Nucleotide metabolism	HMDB0000630;MJDBOTE0000458	M+H	C4H5N3O	0.8441	C00380	pos	Nucleic acids	Bases	Metabolism;Metabolism;Metabolism	Nucleotide metabolism;Global and overview maps;Global and overview maps	Organoheterocyclic compounds	Diazines	112.051	0.0079333	41.1	-	2.1245	71-30-7	Pyrimidines and pyrimidine derivatives	392400	416400	437600	432200	414500	413800	350700	359900	303100	387700	362100	261300	414500	365200	350100	362200	343900	342100	384200	373400	381200	342100	423600	339100	387900
pos_986	2-Amino-2-methyl-1-propanol	metab_4157	B(ii)	-	-	HMDB0244974	M+H-H2O	C4H11NO	0.8518	-	pos	-	-	-	-	Organic nitrogen compounds	Organonitrogen compounds	72.0813	0.0156598	-	59.4	6.22878	-	Amines	608200	671500	718200	714200	688500	619200	73690	68290	68210	72340	72130	66800	73810	73660	72420	77430	73780	68460	75340	86580	78660	79330	87320	75830	234400
pos_994	5-Hydroxypentanoic acid	metab_4166	B(ii)	-	-	HMDB0061927	M+ACN+H	C5H10O3	0.8593	C02804	pos	-	-	-	-	Lipids and lipid-like molecules	Fatty Acyls	160.097	0.00577801	-	51.2	-0.816066	13392-69-3	Fatty acids and conjugates	150800	159700	174100	148300	135400	134200	100200	111800	107000	85360	97680	90920	104900	106600	84400	104500	105200	92720	89080	104200	101800	82710	107100	89550	116500
pos_995	NAD	metab_4167	B(i)	map01100;map00983;map00760;map00730;map01240;map04977;map05208;map04020;map04714;map04212;map04936;map04925;map04211;map00190;map04152	Metabolic pathways;Drug metabolism - other enzymes;Nicotinate and nicotinamide metabolism;Thiamine metabolism;Biosynthesis of cofactors;Vitamin digestion and absorption;Chemical carcinogenesis - reactive oxygen species;Calcium signaling pathway;Thermogenesis;Longevity regulating pathway - worm;Alcoholic liver disease;Aldosterone synthesis and secretion;Longevity regulating pathway;Oxidative phosp…	HMDB0000902;HMDB0001487;PW_C000721	M+	C21H28N7O14P2+	0.8593	C00004;C00003	pos	-;Vitamins and cofactors	-;Cofactors	Metabolism;Metabolism;Metabolism;Metabolism;Metabolism;Organismal Systems;Human Diseases;Environmental Information Processing;Organismal Systems;Organismal Systems;Human Diseases;Organismal Systems;Organismal Systems;Metabolism;Environmental Information Processing	Global and overview maps;Xenobiotics biodegradation and metabolism;Metabolism of cofactors and vitamins;Metabolism of cofactors and vitamins;Global and overview maps;Digestive system;Cancer: overview;Signal transduction;Environmental adaptation;Aging;Endocrine and metabolic disease;Endocrine system;Aging;Energy metabolism;Signal transduction	Nucleosides, nucleotides, and analogues	(5''->5'')-dinucleotides	664.116	0.0320356	84.8	-	-1.20212	58-68-4;53-84-9	Not Available	0	0	0	0	0	0	910500	963300	1324000	826200	937400	1262000	1450000	1893000	1564000	1544000	1478000	1714000	1276000	1041000	1070000	1182000	1114000	1187000	711300
pos_996	Deoxyguanylic Acid	metab_4168	B(i)	map01100;map01232;map00230	Metabolic pathways;Nucleotide metabolism;Purine metabolism	HMDB0001044	M+H-H2O	C10H14N5O7P	0.8669	C00362	pos	Nucleic acids	Nucleotides	Metabolism;Metabolism;Metabolism	Global and overview maps;Global and overview maps;Nucleotide metabolism	Nucleosides, nucleotides, and analogues	Purine nucleotides	330.059	0.00307417	76.3	-	-1.20474	902-04-5	Purine deoxyribonucleotides	1621000	1704000	1649000	1745000	1867000	1762000	4601000	4037000	4012000	4270000	4337000	4165000	4054000	4544000	3995000	4224000	3739000	4188000	4613000	3848000	4018000	4234000	4199000	3878000	3749000
pos_997	L-Threonine	metab_4169	B(i)	map01100;map04978;map01110;map00260;map01120;map00290;map00470;map00860;map01230;map04974;map02010;map00970;map00261;map01060	Metabolic pathways;Mineral absorption;Biosynthesis of secondary metabolites;Glycine, serine and threonine metabolism;Microbial metabolism in diverse environments;Valine, leucine and isoleucine biosynthesis;D-Amino acid metabolism;Porphyrin metabolism;Biosynthesis of amino acids;Protein digestion and absorption;ABC transporters;Aminoacyl-tRNA biosynthesis;Monobactam biosynthesis;Biosynthesis of pl…	HMDB0000167;PW_C000109;MJDBOTE0000464	M+H-2H2O	C4H9NO3	0.8747	C00188	pos	Peptides	Amino acids	Metabolism;Organismal Systems;Metabolism;Metabolism;Metabolism;Metabolism;Metabolism;Metabolism;Metabolism;Organismal Systems;Environmental Information Processing;Genetic Information Processing;Metabolism;Metabolism	Global and overview maps;Digestive system;Global and overview maps;Amino acid metabolism;Global and overview maps;Amino acid metabolism;Metabolism of other amino acids;Metabolism of cofactors and vitamins;Global and overview maps;Digestive system;Membrane transport;Translation;Biosynthesis of other secondary metabolites;Chemical structure transformation maps	Organic acids and derivatives	Carboxylic acids and derivatives	84.0449	0.00394353	63.4	-	4.05018	72-19-5	Amino acids, peptides, and analogues	205400	199600	213600	186000	223600	187900	221200	223900	212000	200400	209200	217400	201100	229100	229800	224200	175900	236900	227900	191300	185100	199500	209700	195800	210100
pos_998	Pyroglutamic Acid	metab_4170	B(i)	map01100;map00480	Metabolic pathways;Glutathione metabolism	PW_C000182;HMDB0000267;MJDBOTE0000549	M+H	C5H7NO3	0.8747	C01879	pos	Peptides	Amino acids	Metabolism;Metabolism	Global and overview maps;Metabolism of other amino acids	Organic acids and derivatives	Carboxylic acids and derivatives	130.05	0.00374251	46.9	-	0.736534	98-79-3	Amino acids, peptides, and analogues	1275000	1422000	1448000	1381000	1439000	1254000	1526000	1440000	1596000	1363000	1519000	1552000	1466000	1359000	1370000	1518000	1330000	1317000	1411000	1341000	1330000	1330000	1574000	1274000	1456000
neg_1	P-CHLOROPHENYLALANINE	metab_4172	B(i)	-	-	HMDB0033261	M-H, M+FA-H, M+Cl, 2M-H	C9H10ClNO2	3.6926	-	neg	-	-	-	-	Phenylpropanoids and polyketides	2-arylbenzofuran flavonoids	198.032	0.00534908	82.6	-	-2.54014	101365-03-1	Not Available	13630000	14180000	12750000	13530000	15370000	13620000	12480000	12450000	9929000	11090000	10670000	12240000	12590000	14440000	15700000	13330000	12890000	17320000	13580000	10980000	11700000	13440000	9936000	13210000	12790000
neg_1000	Betavulgarin	metab_4175	B(ii)	-	-	HMDB0303334;LMPK12050361	M-H	C17H12O6	5.9229	C10201	neg	-	-	-	-	Phenylpropanoids and polyketides	Isoflavonoids	311.056	0.0179362	-	63.1	-0.231755	51068-94-1	Isoflav-2-enes	276300	289400	270200	267500	246800	264000	150200	115700	163600	137000	160100	195400	128000	198700	143500	189600	140900	190300	185000	164500	168700	220900	159200	181100	211500
neg_1007	Tyrphostin 23	metab_4182	B(i)	-	-	HMDB0259354;HMDB0259356	M-H	C10H6N2O2	5.9466	-	neg	-	-	-	-	Benzenoids	Phenols	185.035	0.00441813	72.4	-	-3.14703	-	Benzenediols	9503	6973	8256	4216	20990	0	186800	62250	28660	71760	111700	150200	130600	208200	153200	180100	29220	99990	7769	226600	136300	264200	254100	256100	115500
neg_1008	(S)-9-Hydroxy-10-undecenoic acid	metab_4183	B(ii)	-	-	LMFA01050436;HMDB0032662	M+FA-H	C11H20O3	5.9466	-	neg	-	-	-	-	Organic acids and derivatives	Hydroxy acids and derivatives	245.139	0.0114795	-	56.6	-1.02265	-	Medium-chain hydroxy acids and derivatives	35810	37590	39160	33740	35080	34520	139000	131200	125600	159600	156300	114600	133300	108300	133200	132500	154100	109900	138700	193300	173900	167600	192600	170400	118800
neg_1009	Cinncassiol A 19-glucoside	metab_4184	B(ii)	-	-	HMDB0035165	M-H2O-H	C26H40O12	5.9466	-	neg	-	-	-	-	Lipids and lipid-like molecules	Prenol lipids	525.234	0.0120788	-	60.8	-0.00228466	73599-12-9	Terpene glycosides	293200	324700	297200	284600	264500	294000	191500	247200	237500	228700	239700	215000	211700	197900	176200	201800	237400	200400	171900	233700	230300	199000	261900	190500	223200
neg_1010	Phaseolic acid	metab_4186	B(ii)	-	-	HMDB0031897;LMFA01060200	M-H2O-H	C12H22O6	5.9546	C10483	neg	-	-	-	-	Organic acids and derivatives	Keto acids and derivatives	243.124	0.00983065	-	43.1	-0.791243	29533-15-1;53755-04-7	Medium-chain keto acids and derivatives	312300	325600	332900	330300	318300	315500	395100	376500	407700	423500	439500	360000	508000	452800	440700	516700	552000	430500	602100	803500	770800	697600	853700	709400	493500
neg_1011	Tributyl citrate	metab_4187	B(i)	-	-	-	M-H	C18H32O7	5.9546	-	neg	-	-	-	-	-	-	359.208	0.00889814	48.9	-	0.0143405	-	-	265300	285700	313800	293700	261200	287500	407700	343800	382600	413800	476400	385100	356400	301100	327000	362300	421100	284100	377600	737500	523200	650300	578600	700200	410700
neg_1015	Quinolinic Acid	metab_4191	B(i)	map01100;map00760;map01240;map00410;map01064;map00380;map01060	Metabolic pathways;Nicotinate and nicotinamide metabolism;Biosynthesis of cofactors;beta-Alanine metabolism;Biosynthesis of alkaloids derived from ornithine, lysine and nicotinic acid;Tryptophan metabolism;Biosynthesis of plant secondary metabolites	PW_C000156;HMDB0000232;MJDBOTE0000391	M-H	C7H5NO4	5.9706	C03722	neg	-	-	Metabolism;Metabolism;Metabolism;Metabolism;Metabolism;Metabolism;Metabolism	Global and overview maps;Metabolism of cofactors and vitamins;Global and overview maps;Metabolism of other amino acids;Chemical structure transformation maps;Amino acid metabolism;Chemical structure transformation maps	Organoheterocyclic compounds	Pyridines and derivatives	166.014	0.0204072	80.8	-	-4.16085	89-00-9	Pyridinecarboxylic acids and derivatives	33100	35230	37380	37210	37860	35130	0	0	0	539	0	0	808.4	0	0	0	831.7	0	0	0	0	835.1	0	0	6903
neg_1019	3,5-Dinitrosalicylic acid	metab_4195	B(ii)	-	-	HMDB0246071	M-H	C7H4N2O7	5.9864	C11319	neg	-	-	-	-	Benzenoids	Phenols	226.994	0.079337	-	35.4	-1.40384	609-99-4	Nitrophenols	0	0	0	0	0	0	0	0	0	488400	19790	0	85940	0	0	0	0	0	0	0	0	0	0	0	5855
neg_1022	(+)-Dehydrovomifoliol	metab_4199	B(ii)	-	-	HMDB0302822	M+FA-H	C13H18O3	5.9943	C02533	neg	-	-	-	-	Lipids and lipid-like molecules	Prenol lipids	267.124	0.0096896	-	50.9	-0.337089	-	Sesquiterpenoids	9845	12190	16610	12420	19940	16190	96180	88060	75850	82750	108200	76160	112300	114400	109000	117400	131400	107200	203200	239400	240500	225400	262700	221700	110600
neg_1025	Metaxalone	metab_4202	B(ii)	-	-	HMDB0014798	M-H	C12H15NO3	6.0023	C07934	neg	-	-	-	-	Benzenoids	Phenol ethers	220.098	0.0181747	-	40.8	-1.8561	1665-48-1	Not Available	40760	36090	36440	37460	39780	32240	25350	23450	26630	25390	25290	22390	20610	21250	23820	31020	24400	20230	23710	32570	27780	24780	34400	25890	27680
neg_1027	Octanoate	metab_4204	B(ii)	map01100;map01240;map00785;map00061;map01066;map01060	Metabolic pathways;Biosynthesis of cofactors;Lipoic acid metabolism;Fatty acid biosynthesis;Biosynthesis of alkaloids derived from terpenoid and polyketide;Biosynthesis of plant secondary metabolites	HMDB0303345;HMDB0000482;HMDB0304443	2M+Hac-H	C8H15O2-	6.0023	C06423	neg	Organic acids;Lipids	Carboxylic acids;Fatty acids	Metabolism;Metabolism;Metabolism;Metabolism;Metabolism;Metabolism	Global and overview maps;Global and overview maps;Metabolism of cofactors and vitamins;Lipid metabolism;Chemical structure transformation maps;Chemical structure transformation maps	Lipids and lipid-like molecules	Fatty Acyls	345.228	0.00806415	-	32.1	-0.539671	124-07-2;124-07-2;74-81-7	Fatty acids and conjugates	11360000	11870000	11670000	11370000	11430000	11530000	7163000	6616000	7190000	6995000	8387000	7206000	7594000	6342000	6983000	6868000	7975000	5733000	7196000	11680000	9439000	9440000	9720000	10490000	8856000
neg_1028	Calycanthidine	metab_4205	B(ii)	-	-	HMDB0030281	M+Na-2H	C23H28N4	6.0023	C09097	neg	-	-	-	-	Organoheterocyclic compounds	Indoles and derivatives	381.205	0.00228239	-	59.5	-3.96577	5516-85-8	Pyrroloindoles	260200	293800	306000	292300	295500	296700	52280	47430	66160	32740	56560	40810	24740	27950	23010	33980	37830	19840	16430	53880	38840	19950	73140	43710	73670
neg_1029	2,4-Dinitrophenol	metab_4206	B(i)	-	-	HMDB0245462	M-H	C6H4N2O5	6.0103	C02496	neg	-	-	-	-	Benzenoids	Phenols	183.004	0.0138395	85.5	-	-3.41772	51-28-5	Nitrophenols	26880	23310	19680	20880	36800	27300	31780	26750	23110	74240	27430	36300	36720	26420	26050	24950	34510	40830	24010	25470	24190	23840	20390	37670	30840
neg_1030	Heptanoate	metab_4208	B(ii)	-	-	HMDB0304376;HMDB0000666	2M-H	C7H13O2-	6.0103	C17714	neg	Organic acids	Carboxylic acids	-	-	Lipids and lipid-like molecules	Fatty Acyls	257.176	0.0382292	-	30.1	-0.594681	111-14-8	Fatty acids and conjugates	70860	79670	67920	67790	69100	67960	26420	26790	31000	26760	32420	28200	26380	20620	19430	22070	25150	15420	20020	30050	30750	26360	35610	20620	35090
neg_1031	Luteolin	metab_4209	B(i)	map01100;map00941;map01110;map00946;map00944	Metabolic pathways;Flavonoid biosynthesis;Biosynthesis of secondary metabolites;Degradation of flavonoids;Flavone and flavonol biosynthesis	LMPK12110006;HMDB0005800;MJDBOTE0001048	M-H	C15H10O6	6.0103	C01514	neg	-	-	Metabolism;Metabolism;Metabolism;Metabolism;Metabolism	Global and overview maps;Biosynthesis of other secondary metabolites;Global and overview maps;Biosynthesis of other secondary metabolites;Biosynthesis of other secondary metabolites	Phenylpropanoids and polyketides	Flavonoids	285.04	0.00386503	79.1	-	-0.17656	491-70-3	Flavones	578900	465000	410400	407100	538900	455700	672500	492900	626200	548400	815200	716100	476100	766000	434700	735600	533300	729200	856600	531900	660200	726700	670800	527200	724300
neg_1033	Dihydrocytochalasin B	metab_4211	B(ii)	-	-	HMDB0251302	M+FA-H	C29H39NO5	6.0103	-	neg	-	-	-	-	Alkaloids and derivatives	Cytochalasans	526.279	0.0120637	-	36.5	-4.60464	-	Cytochalasins	172000	154300	158700	168000	162200	137500	365700	221300	247600	314300	346400	303800	340800	272700	321400	337400	337800	215800	356700	770500	507900	668300	494800	751100	344700
neg_1035	Delta-Valerolactone	metab_4213	B(ii)	-	-	HMDB0250981	2M-H	C5H8O2	6.0263	C02240	neg	-	-	-	-	Organoheterocyclic compounds	Lactones	199.097	0.0334934	-	41.8	-2.52984	542-28-9	Delta valerolactones	53700	52140	47910	45980	54310	48240	32410	33790	40340	38400	35420	36270	30740	31190	35270	31930	35010	30910	28890	39500	34970	36830	45920	39840	38910
neg_1037	Genipin	metab_4215	B(ii)	-	-	HMDB0035830;MJDBOTE0001654	M-H2O-H	C11H14O5	6.0342	C09780	neg	-	-	-	-	Lipids and lipid-like molecules	Prenol lipids	207.066	0.0594512	-	33.6	-2.79174	6902-77-8	Monoterpenoids	0	1281	0	0	4727	0	98810	87890	68780	103200	113000	78740	59000	54120	45770	52900	65380	53460	65390	56440	67470	65710	64280	59830	57430
neg_1039	Sebacic Acid	metab_4217	B(i)	-	-	HMDB0000792;LMFA01170006;MJDBOTE0000540	M-H	C10H18O4	6.042	C08277	neg	-	-	-	-	Lipids and lipid-like molecules	Fatty Acyls	201.113	0.0119476	71.1	-	-2.42316	111-20-6	Fatty acids and conjugates	250500	243600	245700	240200	243700	226300	197200	192500	197600	196900	217600	190400	207900	186100	205100	200000	229000	190900	213600	264000	225900	239600	238700	253400	228100
neg_1041	Naringenin	metab_4220	B(i)	map01100;map01110;map00943;map00941;map00946;map01061	Metabolic pathways;Biosynthesis of secondary metabolites;Isoflavonoid biosynthesis;Flavonoid biosynthesis;Degradation of flavonoids;Biosynthesis of phenylpropanoids	HMDB0002670;LMPK12140001;MJDBOTE0001138	M-H	C15H12O5	6.0579	C00509	neg	-	-	Metabolism;Metabolism;Metabolism;Metabolism;Metabolism;Metabolism	Global and overview maps;Global and overview maps;Biosynthesis of other secondary metabolites;Biosynthesis of other secondary metabolites;Biosynthesis of other secondary metabolites;Chemical structure transformation maps	Phenylpropanoids and polyketides	Flavonoids	271.061	0.0183867	76.9	-	-0.426702	480-41-1	Flavans	45920	40420	27790	32790	45050	36020	269700	204900	194900	232200	294700	258500	225600	328400	216400	307800	257000	289400	406800	316700	336200	395900	321500	323000	251200
neg_1042	Tectorigenin	metab_4221	B(i)	-	-	HMDB0042024;LMPK12050385;MJDBOTE0000251	M-H	C16H12O6	6.0657	C10534	neg	-	-	-	-	Phenylpropanoids and polyketides	Isoflavonoids	299.056	0.00298413	90.3	-	0.0663171	548-77-6	Isoflav-2-enes	50770	38090	37500	38350	49280	40950	79350	52100	78570	58460	84040	87670	52500	104900	56660	96310	63980	84050	125100	62190	79410	112200	71820	59980	87020
neg_1043	Fenfluramine	metab_4222	B(ii)	-	-	HMDB0252200	2M+FA-H	C12H16F3N	6.0657	C06996	neg	-	-	-	-	Benzenoids	Benzene and substituted derivatives	507.244	0.0268364	-	48.1	-1.77539	458-24-2	Phenethylamines	192200	257200	218500	219500	193900	229900	189800	179400	226500	191800	230300	198800	182000	164200	163800	169400	190200	117100	198400	182800	172100	173600	182000	151000	191100
neg_1047	2-Hydroxyphenylacetic Acid	metab_4226	B(i)	map01100;map00360;map01120;map00643	Metabolic pathways;Phenylalanine metabolism;Microbial metabolism in diverse environments;Styrene degradation	HMDB0000669;MJDBOTE0000611	M-H	C8H8O3	6.0816	C05852	neg	-	-	Metabolism;Metabolism;Metabolism;Metabolism	Global and overview maps;Amino acid metabolism;Global and overview maps;Xenobiotics biodegradation and metabolism	Benzenoids	Benzene and substituted derivatives	151.039	0.0102436	77.3	-	-5.02341	614-75-5	Phenylacetic acids	39370	35490	39900	37680	39230	37610	37590	33790	33330	33350	34020	38770	43330	36010	39830	37740	35720	39410	36070	33930	36080	39440	33490	41390	38210
neg_1049	N-Methylserotonin	metab_4228	B(ii)	map00380	Tryptophan metabolism	PW_C002132;HMDB0004369	2M+Hac-H	C11H14N2O	6.0895	C06212	neg	-	-	Metabolism	Amino acid metabolism	Organoheterocyclic compounds	Indoles and derivatives	439.232	0.0333345	-	35	-8.90008	1134-01-6	Tryptamines and derivatives	353300	322600	287800	230600	255000	253600	231400	233700	251300	259200	349200	325400	389500	374000	411700	390000	443500	386300	387400	433800	446300	472800	382500	451200	396200
neg_1056	Traumatin	metab_4236	B(ii)	map00592;map01110	alpha-Linolenic acid metabolism;Biosynthesis of secondary metabolites	HMDB0037326;LMFA01060093	M-H	C12H20O3	6.1369	C16309	neg	-	-	Metabolism;Metabolism	Lipid metabolism;Global and overview maps	Lipids and lipid-like molecules	Fatty Acyls	211.134	0.0134517	-	41.4	-2.03831	65410-38-0	Fatty acids and conjugates	142200	150700	155700	144900	155800	138600	97510	88220	80060	80750	121800	88340	106600	78490	105400	87520	115400	80820	105600	199900	149700	155900	139700	188700	138200
neg_1058	DG(i-14:0/0:0/20:5(7Z,9Z,11E,13E,17Z)-3OH(5,6,15))	metab_4238	B(ii)	-	-	HMDB0298867	M+FA-H	C37H62O8	6.1369	-	neg	-	-	-	-	Not Available	Not Available	679.441	0.0243806	-	69.6	-3.00042	-	Not Available	364300	323500	321700	391300	352700	281100	503600	405700	295700	315500	738400	308200	596500	299000	475500	271400	697300	124600	467200	1590000	1013000	970300	1006000	1344000	615600
neg_1059	Geranylacetone	metab_4239	B(ii)	-	-	HMDB0031846	M+FA-H	C13H22O	6.1447	C13297	neg	-	-	-	-	Lipids and lipid-like molecules	Prenol lipids	239.165	0.0180765	-	47.9	-1.19217	3796-70-1	Monoterpenoids	41250	45800	40510	40260	47370	40940	32550	34890	22090	18770	42220	21080	35600	19520	28070	26610	34840	18740	30200	49110	44730	31940	34800	43500	35100
neg_1061	N-(2,3-Dihydroxypropyl)valine	metab_4242	B(ii)	-	-	HMDB0254994	2M+Hac-H	C8H17NO4	6.1447	-	neg	-	-	-	-	Organic acids and derivatives	Carboxylic acids and derivatives	441.247	0.0249618	-	31.5	4.07883	-	Amino acids, peptides, and analogues	249000	181200	179100	154900	151900	128700	239300	292200	248000	340300	410100	322300	401300	339800	462000	345700	486900	324500	501600	637000	624500	709500	572800	805900	417400
neg_1062	9,10,13-TriHOME	metab_4243	B(ii)	map00591	Linoleic acid metabolism	HMDB0004710	M-H	C18H34O5	6.1527	C14835	neg	-	-	Metabolism	Lipid metabolism	Lipids and lipid-like molecules	Fatty Acyls	329.233	0.00440331	-	88	-0.396407	29907-57-1	Fatty acids and conjugates	23220000	21340000	22050000	21480000	22580000	19640000	26060000	25780000	18700000	22620000	32380000	23060000	30170000	21680000	29190000	21450000	33780000	19240000	30370000	56950000	44560000	44210000	42500000	54000000	32650000
neg_1063	9,12,13-TriHOME	metab_4244	B(ii)	map00591	Linoleic acid metabolism	LMFA02000014;HMDB0004708	2M-H	C18H34O5	6.1527	C14833	neg	-	-	Metabolism	Lipid metabolism	Lipids and lipid-like molecules	Fatty Acyls	659.474	0.0780722	-	60.8	0.12127	-	Fatty acids and conjugates	25350	13660	14870	37620	21050	16890	44270	37910	9223	23680	104800	22340	55710	8450	7532	16780	99710	0	19990	376100	199900	115400	163300	245700	40140
neg_1064	Hexadecanedioic acid	metab_4245	B(ii)	map01100;map00073	Metabolic pathways;Cutin, suberine and wax biosynthesis	HMDB0304377;HMDB0000712;HMDB0000672;LMFA01170022	M+Na-2H	C16H30O4	6.1606	C08260;C19615	neg	-	-	Metabolism;Metabolism	Global and overview maps;Lipid metabolism	Lipids and lipid-like molecules	Fatty Acyls	307.191	0.0182261	-	32.6	8.36688	505-54-4;42150-38-9	Fatty acids and conjugates	545000	458100	470900	463500	510400	450800	241100	222700	223900	218300	322000	258900	257700	210100	248400	203700	285000	181000	266000	438600	392600	351700	355800	434000	436900
neg_1066	Floionolic acid	metab_4246	B(ii)	map00073	Cutin, suberine and wax biosynthesis	HMDB0034295;LMFA02000147	M-H	C18H36O5	6.1765	C19621	neg	-	-	Metabolism	Lipid metabolism	Lipids and lipid-like molecules	Fatty Acyls	331.248	0.00240921	-	76.3	-1.53016	17705-68-9	Fatty acids and conjugates	157500	152900	153000	150600	154900	138700	1595000	2450000	1036000	1292000	2035000	1369000	2998000	1285000	2809000	1250000	3328000	1182000	1794000	3383000	3832000	1704000	3722000	3206000	1735000
neg_1068	Raddeanin A	metab_4248	B(ii)	-	-	HMDB0257094	M+FA-H	C47H76O16	6.1765	-	neg	-	-	-	-	Lipids and lipid-like molecules	Prenol lipids	941.514	0.0342684	-	38.3	2.62542	-	Triterpenoids	2072000	2208000	2139000	1560000	1902000	2330000	129000	82180	215700	119400	191600	188800	119400	204900	104900	197100	128300	172100	114500	125300	167400	82670	145700	97260	542400
neg_1070	Ethyl Myristate	metab_4251	B(i)	-	-	HMDB0034153	M-H	C16H32O2	6.2159	-	neg	-	-	-	-	Lipids and lipid-like molecules	Fatty Acyls	255.233	0.0224501	47.8	-	-0.515261	124-06-1	Fatty acid esters	107200	88330	74630	89720	110000	84870	195200	215200	217300	213200	186000	211300	202600	231900	235100	237300	221800	270000	216200	181300	204600	223400	176100	207600	188900
neg_1077	[(1S,2R,3S,4S,6R,7R,14R)-4-Ethenyl-3-hydroxy-2,4,7,14-tetramethyl-9-oxo-6-tricyclo[5.4.3.01,8]tetradecanyl] 2-hydroxyacetate	metab_4258	B(ii)	-	-	HMDB0248901	M+FA-H	C22H34O5	6.2557	-	neg	-	-	-	-	Lipids and lipid-like molecules	Prenol lipids	423.236	0.0289062	-	31.6	-6.16989	-	Diterpenoids	229100	156900	147400	129400	142400	132600	19060	35850	14460	15850	65510	43730	53780	54360	48330	39490	73780	51770	18330	52090	74450	27760	73720	39450	173200
neg_1085	Racemetirosine	metab_4266	B(ii)	-	-	HMDB0247174;HMDB0014903	M-H	C10H13NO3	6.2957	C07921	neg	-	-	-	-	Phenylpropanoids and polyketides	Phenylpropanoic acids	194.082	0.00415315	-	31.7	-2.76863	672-87-7	Not Available	377000	381900	358400	353400	368400	359700	350000	365500	334800	367700	333000	364900	386700	424900	412900	371300	392800	457200	394700	360000	396400	413600	350400	400600	400900
neg_1086	1-Methoxy-4-(2-propenyl)benzene	metab_4267	B(ii)	map01110;map00940	Biosynthesis of secondary metabolites;Phenylpropanoid biosynthesis	HMDB0034121	M+FA-H	C10H12O	6.3037	C10452	neg	-	-	Metabolism;Metabolism	Global and overview maps;Biosynthesis of other secondary metabolites	Benzenoids	Phenol ethers	193.087	0.00662474	-	41.8	-3.30559	140-67-0	Anisoles	108200	107300	101900	102900	110000	113800	105500	108000	92860	102400	87030	107000	112900	113800	113200	97370	104600	132100	106100	86720	87840	101000	68930	100900	109900
neg_1089	Nivacortol	metab_4270	B(ii)	-	-	HMDB0255670	M+Cl	C28H31FN2O	6.3594	-	neg	-	-	-	-	Lipids and lipid-like molecules	Steroids and steroid derivatives	465.208	0.00349983	-	37.1	-7.94178	-	Estrane steroids	71500	62750	80750	75330	68380	50660	105300	115400	52590	84150	105500	84460	124900	101300	102600	98320	118300	62100	117000	224200	160600	184600	141400	212900	108700
neg_1099	Dodecylbenzenesulfonic Acid	metab_4281	B(i)	-	-	HMDB0031031;HMDB0059915	M-H	C18H30O3S	6.4866	-	neg	-	-	-	-	Benzenoids	Benzene and substituted derivatives	325.184	0.00907748	81.4	-	-0.392943	-	Benzenesulfonic acids and derivatives	613700	214200	221500	205600	164500	244600	169800	314800	354900	350600	306100	334000	558900	410200	485200	283400	330200	404000	342500	272000	338800	340300	337100	377200	9927
neg_1103	D-Fructose	metab_4287	B(i)	map01100;map01110;map01250;map01120;map00520;map02010;map00051;map00052;map00500;map05415;map04973;map02060;map04742;map04931	Metabolic pathways;Biosynthesis of secondary metabolites;Biosynthesis of nucleotide sugars;Microbial metabolism in diverse environments;Amino sugar and nucleotide sugar metabolism;ABC transporters;Fructose and mannose metabolism;Galactose metabolism;Starch and sucrose metabolism;Diabetic cardiomyopathy;Carbohydrate digestion and absorption;Phosphotransferase system (PTS);Taste transduction;Insuli…	HMDB0000660;PW_C000517;MJDBOTE0000506	M+Na-2H	C6H12O6	6.5184	C10906;C02336;C05003;C00095	neg	-;-;-;Carbohydrates	-;-;-;Monosaccharides	Metabolism;Metabolism;Metabolism;Metabolism;Metabolism;Environmental Information Processing;Metabolism;Metabolism;Metabolism;Human Diseases;Organismal Systems;Environmental Information Processing;Organismal Systems;Human Diseases	Global and overview maps;Global and overview maps;Global and overview maps;Global and overview maps;Carbohydrate metabolism;Membrane transport;Carbohydrate metabolism;Carbohydrate metabolism;Carbohydrate metabolism;Cardiovascular disease;Digestive system;Membrane transport;Sensory system;Endocrine and metabolic disease	Organic oxygen compounds	Organooxygen compounds	201.038	0.0335647	30.2	-	-2.79216	57-48-7;53188-23-1	Carbohydrates and carbohydrate conjugates	196400	134800	126900	95500	89130	64760	137300	199400	211300	291700	277300	307000	306200	337800	342900	348900	349000	471800	391400	331200	414100	437500	359700	447400	323100
neg_1108	9,10-Epoxy-18-hydroxy-octadecanoic acid	metab_4292	B(ii)	map00073	Cutin, suberine and wax biosynthesis	HMDB0302107	M-H2O-H	C18H34O4	6.5822	C19620	neg	-	-	Metabolism	Lipid metabolism	Lipids and lipid-like molecules	Fatty Acyls	295.228	0.0273428	-	49.5	-0.539439	-	Fatty acids and conjugates	99470	85840	58550	32340	78530	91730	10230	23620	21680	9537	28740	8313	29190	78330	24750	44190	50010	30150	0	3853	6812	0	15190	1794	51280
neg_1176	D-Arabitol	metab_4367	B(i)	map01100;map00040	Metabolic pathways;Pentose and glucuronate interconversions	HMDB0000568;HMDB0001851;MJDBOTE0000604	M+FA-H	C5H12O5	7.625	C00532;C01904	neg	-	-	Metabolism;Metabolism	Global and overview maps;Carbohydrate metabolism	Organic oxygen compounds	Organooxygen compounds	197.066	0.0120515	39.8	-	-3.3091	488-82-4;7643-75-6	Carbohydrates and carbohydrate conjugates	1165000	1139000	1151000	1100000	1233000	1155000	1100000	1104000	982000	1043000	948100	1083000	1068000	1136000	1191000	1091000	1043000	1240000	1093000	933200	984000	1089000	858800	1060000	1142000
neg_1191	6-Hydroxyhexanoic Acid	metab_4384	B(i)	map01220;map00930;map01120	Degradation of aromatic compounds;Caprolactam degradation;Microbial metabolism in diverse environments	HMDB0012843	M-H	C6H12O3	7.9269	C06103	neg	-	-	Metabolism;Metabolism;Metabolism	Global and overview maps;Xenobiotics biodegradation and metabolism;Global and overview maps	Organic acids and derivatives	Hydroxy acids and derivatives	131.07	0.0224277	32	-	-6.63821	1191-25-9	Medium-chain hydroxy acids and derivatives	102900	104100	96030	89990	96860	88210	112900	123700	116100	129800	124700	115100	118100	117600	129600	114700	121200	127500	113300	127500	122600	137000	133400	151000	125800
neg_1213	Glyceraldehyde	metab_4409	B(i)	-	-	PW_C000828;HMDB0001051	3M-H	C3H6O3	7.7443	C02154	neg	-	-	-	-	Organic oxygen compounds	Organooxygen compounds	269.088	0.0635651	40.6	-	-0.0367046	56-82-6;367-47-5	Carbohydrates and carbohydrate conjugates	175100	160200	137000	122800	117400	108200	125800	143600	158600	169600	161600	178400	159900	171100	154200	143400	174400	196300	164100	143900	153400	171900	142900	197400	202200
neg_1217	4-Aminophthalonitrile	metab_4413	B(ii)	-	-	HMDB0246361	M-H	C8H5N3	7.6965	-	neg	-	-	-	-	Benzenoids	Benzene and substituted derivatives	142.04	0.00503162	-	32.4	-5.61983	-	Benzonitriles	100700	109500	101200	102600	106900	105600	103800	93750	98520	97800	91360	98030	102000	98340	98910	90900	103200	114100	107500	94420	97830	111300	81840	97330	109500
neg_1232	Ethyl methyl disulfide	metab_4430	B(ii)	-	-	HMDB0032912	M+K-2H	C3H8S2	7.6092	-	neg	-	-	-	-	Organosulfur compounds	Organic disulfides	144.955	0.0248924	-	36.7	-5.41703	20333-39-5	Dialkyldisulfides	79980	85820	67750	82850	83060	85020	77000	72120	61140	77260	55690	74220	78720	81570	69910	81860	44330	68700	77550	65350	52350	65640	59580	75600	70510
neg_1238	Mdo-npa	metab_4436	B(ii)	-	-	HMDB0254383	M-H2O-H	C20H21NO2	7.5853	-	neg	-	-	-	-	Alkaloids and derivatives	Aporphines	288.14	0.0249348	-	41.2	1.22736	-	Not Available	101200	116300	99830	73110	82880	76250	61960	75600	64450	87280	80290	82390	79670	90600	85060	89010	76320	79690	91680	87740	95990	98230	84470	116300	81130
neg_1250	Dodecyl Hydrogen Sulfate	metab_4450	B(i)	-	-	-	M-H	C12H26O4S	7.5295	-	neg	-	-	-	-	-	-	265.148	0.0208902	66.6	-	-0.0924352	-	-	26480	23380	23050	13140	40950	21410	57200	1056000	43960	40710	17410	26710	25970	75330	25640	30650	22170	32920	14860	25830	24550	91450	44900	44820	88210
neg_1273	Benzoin	metab_4475	B(ii)	-	-	HMDB0032039	M+K-2H	C14H12O2	7.442	C01408	neg	-	-	-	-	Phenylpropanoids and polyketides	Stilbenes	249.032	0.0236636	-	33.3	-0.428616	119-53-9	Benzoins	131500	126700	114800	120000	137600	125800	117300	137200	111300	100400	115000	136700	98290	146700	146900	116800	105900	146000	127600	141000	95110	107800	88880	137000	124000
neg_1282	Benzoyleneurea	metab_4485	B(ii)	-	-	HMDB0249051	M-H2O-H	C8H6N2O2	7.3625	-	neg	-	-	-	-	Organoheterocyclic compounds	Diazanaphthalenes	143.024	0.00539611	-	32.6	-4.90852	-	Benzodiazines	3900000	3789000	3767000	3806000	3906000	3567000	3402000	3392000	3145000	3483000	3371000	3699000	3604000	4122000	4150000	3856000	3604000	4404000	3993000	3401000	3593000	3932000	3229000	3977000	3787000
neg_1286	Hydroxypropionic Acid	metab_4489	B(i)	map01100;map01200;map00640;map01120;map00720;map00240;map00410	Metabolic pathways;Carbon metabolism;Propanoate metabolism;Microbial metabolism in diverse environments;Carbon fixation pathways in prokaryotes;Pyrimidine metabolism;beta-Alanine metabolism	HMDB0000700;PW_C000552	3M-H	C3H6O3	7.1875	C01013	neg	Organic acids	Carboxylic acids	Metabolism;Metabolism;Metabolism;Metabolism;Metabolism;Metabolism;Metabolism	Global and overview maps;Global and overview maps;Carbohydrate metabolism;Global and overview maps;Energy metabolism;Nucleotide metabolism;Metabolism of other amino acids	Organic acids and derivatives	Hydroxy acids and derivatives	269.088	0.0272924	30.9	-	-0.0655611	503-66-2	Beta hydroxy acids and derivatives	109300	113700	97180	73120	82460	72110	84120	80500	103600	102900	118500	121700	139300	135700	135700	135300	137800	155400	117100	114000	155000	113400	120300	122800	126600
neg_1296	16-Hydroxyhexadecanoic acid	metab_4500	B(ii)	map01100;map00073	Metabolic pathways;Cutin, suberine and wax biosynthesis	HMDB0006294	M-H	C16H32O3	6.6777	C18218	neg	-	-	Metabolism;Metabolism	Global and overview maps;Lipid metabolism	Lipids and lipid-like molecules	Fatty Acyls	271.228	0.0117542	-	63.2	-0.0579367	506-13-8	Fatty acids and conjugates	119800	78940	54580	39820	89450	66310	322900	324700	179900	149800	584200	334500	348400	460700	431800	351200	465900	271300	215100	366800	479700	177800	676800	334200	299100
neg_1316	Cichorioside N	metab_4523	B(ii)	-	-	HMDB0302058	M+Na-2H	C22H34O8	6.4467	-	neg	-	-	-	-	Lipids and lipid-like molecules	Prenol lipids	447.198	0.0146755	-	30.5	-5.77573	-	Terpene glycosides	275900	253100	237300	217600	312000	235900	20010	49610	7815	7027	26040	21710	40410	18080	25770	22740	55000	16190	10400	32310	58440	8183	54850	27160	145200
neg_1323	9,10-DHOME	metab_4531	B(ii)	map00591	Linoleic acid metabolism	HMDB0004704	M-H	C18H34O4	6.3194	C14828	neg	-	-	Metabolism	Lipid metabolism	Lipids and lipid-like molecules	Fatty Acyls	313.238	0.00904754	-	82.5	-0.184072	125356-86-7	Fatty acids and conjugates	6135000	5309000	4190000	3426000	5447000	5137000	1498000	2456000	1061000	1194000	2136000	1467000	2652000	1829000	2530000	1623000	2989000	1519000	1252000	2191000	2611000	1168000	2765000	2309000	4464000
neg_1327	2-Stearoylglycerophosphoglycerol	metab_4535	B(ii)	-	-	HMDB0061703	M+Cl	C24H49O9P	6.2877	-	neg	-	-	-	-	Lipids and lipid-like molecules	Glycerophospholipids	547.28	0.00473729	-	52.8	-0.790682	-	Glycerophosphoglycerols	1137000	1158000	1162000	1154000	1231000	1154000	1585000	1797000	1543000	1620000	1379000	1596000	1542000	1772000	1792000	1624000	1518000	2102000	1755000	1264000	1474000	1696000	1239000	1484000	1488000
neg_1339	9-Hydroxynon-2-enal	metab_4548	B(ii)	-	-	HMDB0257844	M+FA-H	C9H16O2	6.2557	-	neg	-	-	-	-	Lipids and lipid-like molecules	Fatty Acyls	201.113	0.0353929	-	41.6	-3.09752	-	Fatty alcohols	342200	301700	280200	255500	337800	307000	93240	107300	80500	90980	101500	89850	108800	97390	113500	94230	129200	94880	91040	113100	122100	91640	111500	116300	226300
neg_1345	9(S)-HpOTrE	metab_4555	B(i)	map00592;map01110	alpha-Linolenic acid metabolism;Biosynthesis of secondary metabolites	-	M-H	C18H30O4	6.2159	C16321	neg	-	-	Metabolism;Metabolism	Lipid metabolism;Global and overview maps	-	-	309.207	0.01644	74.6	-	-0.0291827	111004-08-1	-	1157000	987700	944300	864600	1089000	949700	638200	699700	480600	487800	804100	622600	792100	617700	732300	571000	867600	490600	608200	1027000	939700	745600	930100	970400	1023000
neg_1348	Histidinohydroxylysinonorleucine	metab_4558	B(ii)	-	-	HMDB0253184	M+Na-2H	C18H32N6O7	6.1765	-	neg	-	-	-	-	Organic acids and derivatives	Carboxylic acids and derivatives	465.208	0.0166935	-	31.9	0.433299	-	Amino acids, peptides, and analogues	263000	289600	281100	326100	320100	236200	426300	398500	306200	367000	424100	367800	434500	412800	454500	347800	436600	363300	450700	573000	536600	626300	476100	612500	409100
neg_1352	DG(PGE2/0:0/i-14:0)	metab_4563	B(ii)	-	-	HMDB0298776	M+FA-H	C37H64O8	6.1527	-	neg	-	-	-	-	Not Available	Not Available	681.456	0.00680052	-	73.2	-3.36813	-	Not Available	140800	135800	151900	170500	160600	137100	427500	342500	166300	292400	693500	239800	497200	210500	403400	168400	633800	108400	453900	1785000	1174000	1000000	1123000	1442000	492700
neg_1353	Prostaglandin E2	metab_4564	B(ii)	map01100;map04921;map05143;map05146;map04750;map05200;map00590;map05323;map04976;map04923;map04024;map04080;map05165;map04924;map04625;map04726;map05140;map05163	Metabolic pathways;Oxytocin signaling pathway;African trypanosomiasis;Amoebiasis;Inflammatory mediator regulation of TRP channels;Pathways in cancer;Arachidonic acid metabolism;Rheumatoid arthritis;Bile secretion;Regulation of lipolysis in adipocytes;cAMP signaling pathway;Neuroactive ligand-receptor interaction;Human papillomavirus infection;Renin secretion;C-type lectin receptor signaling pathw…	PW_C000949;HMDB0001220;LMFA03010003;MJDBOTE0001141	M+FA-H	C20H32O5	6.1527	C00584	neg	Lipids	Eicosanoids	Metabolism;Organismal Systems;Human Diseases;Human Diseases;Organismal Systems;Human Diseases;Metabolism;Human Diseases;Organismal Systems;Organismal Systems;Environmental Information Processing;Environmental Information Processing;Human Diseases;Organismal Systems;Organismal Systems;Organismal Systems;Human Diseases;Human Diseases	Global and overview maps;Endocrine system;Infectious disease: parasitic;Infectious disease: parasitic;Sensory system;Cancer: overview;Lipid metabolism;Immune disease;Digestive system;Endocrine system;Signal transduction;Signaling molecules and interaction;Infectious disease: viral;Endocrine system;Immune system;Nervous system;Infectious disease: parasitic;Infectious disease: viral	Lipids and lipid-like molecules	Fatty Acyls	397.221	0.00322791	-	56.8	-7.1578	363-24-6	Eicosanoids	1811000	1636000	1771000	1782000	1845000	1554000	2253000	2192000	1693000	2078000	2695000	2104000	2586000	2084000	2670000	2009000	2774000	1907000	2673000	3992000	3476000	3722000	3072000	4016000	2566000
neg_1358	4-Tert-Amylphenol	metab_4569	B(ii)	-	-	HMDB0246582	M+FA-H	C11H16O	6.1447	C14226	neg	-	-	-	-	Benzenoids	Benzene and substituted derivatives	209.118	0.0118838	-	37.1	-2.52687	-	Phenylpropanes	66480	57450	64710	62000	68280	58630	7907	8127	1978	1146	10040	4209	6857	3066	10170	5311	9847	4641	12670	29140	27090	21030	22200	41920	34720
neg_1359	Descladinose roxithromycin	metab_4570	B(ii)	-	-	HMDB0060814	M-H	C33H62N2O12	6.1369	-	neg	-	-	-	-	Organic oxygen compounds	Organooxygen compounds	677.425	0.0237476	-	53.3	3.14532	-	Carbohydrates and carbohydrate conjugates	169200	187600	223500	203600	191100	215200	164400	184500	109700	143300	275200	119600	211600	56270	160700	96440	246200	47670	145900	432900	316300	252600	334000	419400	214200
neg_1362	11-Oxohexadecanoic acid	metab_4574	B(ii)	-	-	HMDB0030978	M+FA-H	C16H30O3	6.1291	-	neg	-	-	-	-	Lipids and lipid-like molecules	Fatty Acyls	315.218	0.0407644	-	41.9	-0.571958	2388-81-0	Fatty acids and conjugates	24340	29370	25370	23120	30920	20660	72220	57960	67300	63790	90550	66920	93280	56870	74320	68760	97310	50010	91070	176400	125800	140600	108500	167000	78670
neg_1363	3-Hydroxydodecanedioic acid	metab_4575	B(ii)	-	-	HMDB0000413	M-H2O-H	C12H22O5	6.1291	-	neg	-	-	-	-	Organic acids and derivatives	Hydroxy acids and derivatives	227.129	0.0102836	-	54.5	-1.32632	34574-69-1	Medium-chain hydroxy acids and derivatives	286400	240200	274200	266000	298100	233100	134100	118700	109400	103300	155400	125500	135600	104600	119200	113800	149400	102600	141700	208900	195700	168800	184500	224800	200400
neg_1364	3-Sulfopyruvic acid	metab_4576	B(ii)	map00680;map00270;map01100;map01120;map01240	Methane metabolism;Cysteine and methionine metabolism;Metabolic pathways;Microbial metabolism in diverse environments;Biosynthesis of cofactors	HMDB0004045	M+Na-2H	C3H4O6S	6.1211	C05528	neg	-	-	Metabolism;Metabolism;Metabolism;Metabolism;Metabolism	Energy metabolism;Amino acid metabolism;Global and overview maps;Global and overview maps;Global and overview maps	Organic acids and derivatives	Keto acids and derivatives	188.949	0.495308	-	46.1	5.91546	98022-26-5	Alpha-keto acids and derivatives	16700	14320	12660	8325	7404	6060	5219	1550	6644	16610	1725	23390	11730	7833	11890	18150	11940	13850	8194	3328	0	6612	3971	0	21920
neg_1366	12S-HHT	metab_4578	B(ii)	-	-	HMDB0012535	M+FA-H	C17H28O3	6.1132	C20388	neg	-	-	-	-	Lipids and lipid-like molecules	Fatty Acyls	325.202	0.00762269	-	75.1	-0.0901511	54397-84-1	Fatty acids and conjugates	1817000	1599000	1618000	1553000	1737000	1461000	719500	637500	669700	651600	855600	747500	790800	633700	709000	645000	851500	565800	830200	1538000	1204000	1212000	1191000	1397000	1292000
neg_1367	(6E)-8-hydroxygeraniol	metab_4579	B(ii)	map01100;map01110;map00902	Metabolic pathways;Biosynthesis of secondary metabolites;Monoterpenoid biosynthesis	HMDB0303979	M+FA-H	C10H18O2	6.1132	C17621	neg	-	-	Metabolism;Metabolism;Metabolism	Global and overview maps;Global and overview maps;Metabolism of terpenoids and polyketides	Lipids and lipid-like molecules	Prenol lipids	215.128	0.0212581	-	70.4	-2.48601	-	Monoterpenoids	13910	15980	15100	18920	22910	16560	27800	29800	23990	27470	36150	26600	28020	19250	34910	25820	36800	20240	36680	53650	43800	44810	42130	47320	31950
neg_1371	2-Mercaptobenzothiazole	metab_4584	B(i)	-	-	HMDB0030524	M-H	C7H5NS2	6.0816	C14437	neg	-	-	-	-	Organoheterocyclic compounds	Benzothiazoles	165.978	0.0063725	66.1	-	-4.17325	149-30-4	Not Available	59590	54960	51020	52210	60850	53590	55880	58020	50230	51190	42330	55160	60450	66640	71910	58380	50770	78560	63440	40440	47570	60260	31810	45980	54420
neg_1372	Dodecyl-beta-D-maltoside	metab_4585	B(ii)	-	-	HMDB0247203	M-H2O-H	C24H46O11	6.0737	-	neg	-	-	-	-	Lipids and lipid-like molecules	Fatty Acyls	491.286	0.00360729	-	53.1	0.256418	-	Fatty acyl glycosides	165600	135700	131700	153800	128700	124600	559000	577900	418400	427100	615500	478300	587900	352000	552800	361200	635800	281800	417000	906600	682500	642400	638100	848300	467500
neg_1373	Lipoxin B4	metab_4586	B(ii)	map00590;map01100	Arachidonic acid metabolism;Metabolic pathways	LMFA03040002;HMDB0005082	M-H	C20H32O5	6.0737	C06315	neg	-	-	Metabolism;Metabolism	Lipid metabolism;Global and overview maps	Lipids and lipid-like molecules	Fatty Acyls	351.217	0.0107202	-	74.3	-2.86254	98049-69-5	Eicosanoids	262700	268100	257300	253000	266700	248000	437200	386000	394000	390200	514600	399400	639400	520000	587400	508800	626500	460700	532800	669500	661000	582900	566900	624200	472500
neg_1374	Panaxytriol	metab_4587	B(ii)	-	-	HMDB0031928;LMFA05000027	M+FA-H	C17H26O3	6.0737	C16792	neg	-	-	-	-	Lipids and lipid-like molecules	Fatty Acyls	323.186	0.011088	-	88.5	-0.0407083	87005-03-6	Fatty alcohols	88750	88220	92090	94830	87320	80860	75150	73490	84540	72250	90940	87810	87810	67450	78420	64400	78950	52040	80390	137800	103400	114600	117200	139200	94610
neg_1375	Apigenin	metab_4588	B(i)	map01100;map01110;map00943;map00941;map00946;map00944;map01061	Metabolic pathways;Biosynthesis of secondary metabolites;Isoflavonoid biosynthesis;Flavonoid biosynthesis;Degradation of flavonoids;Flavone and flavonol biosynthesis;Biosynthesis of phenylpropanoids	LMPK12110005;HMDB0002124;MJDBOTE0000792	M-H	C15H10O5	6.0737	C01477	neg	-	-	Metabolism;Metabolism;Metabolism;Metabolism;Metabolism;Metabolism;Metabolism	Global and overview maps;Global and overview maps;Biosynthesis of other secondary metabolites;Biosynthesis of other secondary metabolites;Biosynthesis of other secondary metabolites;Biosynthesis of other secondary metabolites;Chemical structure transformation maps	Phenylpropanoids and polyketides	Flavonoids	269.046	0.0088671	84.9	-	-0.117918	520-36-5	Flavones	605300	499200	415000	410900	522200	446100	5572000	4039000	4382000	4641000	6768000	5123000	3117000	5459000	3127000	4930000	3676000	4813000	5509000	3412000	4312000	4880000	4402000	3564000	3653000
neg_1377	11beta-Hydroxytestosterone	metab_4590	B(ii)	map00140	Steroid hormone biosynthesis	HMDB0012533;HMDB0060339	M+FA-H	C19H28O3	6.0657	C18075	neg	-	-	Metabolism	Lipid metabolism	Lipids and lipid-like molecules	Steroids and steroid derivatives	349.202	0.00252193	-	85.7	-1.76915	1816-85-9	Androstane steroids	393900	429800	387000	374200	418000	413100	794200	790900	715400	791300	917300	761900	2030000	1890000	1898000	1904000	2112000	1779000	1134000	1131000	1231000	1207000	1168000	1141000	1023000
neg_1386	Dodecanedioic Acid	metab_4600	B(i)	map00592;map01110	alpha-Linolenic acid metabolism;Biosynthesis of secondary metabolites	HMDB0000623;LMFA01170009;HMDB0000933;MJDBOTE0000650	M-H	C12H22O4	6.0263	C02678;C16308	neg	-	-	Metabolism;Metabolism	Lipid metabolism;Global and overview maps	Lipids and lipid-like molecules	Fatty Acyls	229.144	0.00886539	69.1	-	-1.41822	6402-36-4;693-23-2	Fatty acids and conjugates	334100	315700	319300	338400	312800	304000	572200	488600	519500	523000	636600	548200	541500	478000	527500	513300	586700	471000	548500	833400	680300	696200	698500	764200	552900
neg_1395	4-ene-Valproic acid	metab_4610	B(ii)	map00982	Drug metabolism - cytochrome P450	HMDB0013897;PW_C008639;LMFA01030982	2M+Hac-H	C8H14O2	6.0023	C16648	neg	-	-	Metabolism	Xenobiotics biodegradation and metabolism	Lipids and lipid-like molecules	Fatty Acyls	343.213	0.00460762	-	50	-0.385751	1575-72-0	Fatty acids and conjugates	3864000	3755000	3861000	3833000	3707000	3574000	5182000	4204000	4966000	5062000	6078000	5147000	4730000	4189000	4469000	4633000	5073000	4007000	5184000	9266000	6362000	8046000	6541000	8540000	5300000
neg_1396	Jasmolone	metab_4611	B(ii)	-	-	HMDB0030039	M+FA-H	C11H16O2	6.0023	-	neg	-	-	-	-	Organic oxygen compounds	Organooxygen compounds	225.113	0.00033156	-	40.6	-1.92428	54383-66-3	Alcohols and polyols	51830	45580	45590	42040	57260	46620	53740	47180	52850	60360	57640	52630	61190	63780	59590	62400	65410	66950	53740	91060	76360	71820	75810	80850	66830
neg_1398	5-Azanonane deriv.	metab_4613	B(ii)	-	-	HMDB0249975	M+Cl	C29H49N5O7	5.9943	-	neg	-	-	-	-	Benzenoids	Benzene and substituted derivatives	614.331	0.00410199	-	65.4	-1.97207	-	Phenylbutylamines	241100	234700	261900	281600	256200	225500	379700	212700	271600	350500	438100	301000	356500	351100	394400	366300	374900	315400	423800	871600	485500	723100	555900	860000	389800
neg_1400	Daidzein	metab_4617	B(i)	map00943;map01100;map01110;map00946;map01061	Isoflavonoid biosynthesis;Metabolic pathways;Biosynthesis of secondary metabolites;Degradation of flavonoids;Biosynthesis of phenylpropanoids	HMDB0003312;LMPK12050038;MJDBOTE0000779	M-H	C15H10O4	5.9943	C10208	neg	-	-	Metabolism;Metabolism;Metabolism;Metabolism;Metabolism	Biosynthesis of other secondary metabolites;Global and overview maps;Global and overview maps;Biosynthesis of other secondary metabolites;Chemical structure transformation maps	Phenylpropanoids and polyketides	Isoflavonoids	253.05	0.00493408	87.8	-	-0.798041	486-66-8	Isoflav-2-enes	185800	159800	142200	142600	178500	155500	247100	194100	235900	211600	253200	274400	207800	305200	210900	283100	237200	285500	305500	221600	268300	282100	271100	248300	286200
neg_1405	4-Hydroxybenzoic Acid	metab_4622	B(i)	map01100;map01220;map01110;map01120;map01240;map00627;map00130;map00623;map00363;map00362;map00790;map07110;map01061	Metabolic pathways;Degradation of aromatic compounds;Biosynthesis of secondary metabolites;Microbial metabolism in diverse environments;Biosynthesis of cofactors;Aminobenzoate degradation;Ubiquinone and other terpenoid-quinone biosynthesis;Toluene degradation;Bisphenol degradation;Benzoate degradation;Folate biosynthesis;Benzoic acid family;Biosynthesis of phenylpropanoids	HMDB0000500;PW_C000382;HMDB0304180;MJDBOTE0001079	M-H	C7H6O3	5.9784	C00156	neg	-	-	Metabolism;Metabolism;Metabolism;Metabolism;Metabolism;Metabolism;Metabolism;Metabolism;Metabolism;Metabolism;Metabolism;Drug Development;Metabolism	Global and overview maps;Global and overview maps;Global and overview maps;Global and overview maps;Global and overview maps;Xenobiotics biodegradation and metabolism;Metabolism of cofactors and vitamins;Xenobiotics biodegradation and metabolism;Xenobiotics biodegradation and metabolism;Xenobiotics biodegradation and metabolism;Metabolism of cofactors and vitamins;Skeleton-based classification;Ch…	Benzenoids	Benzene and substituted derivatives	137.024	0.0138929	73.4	-	-5.90557	99-96-7	Benzoic acids and derivatives	1554000	1617000	1622000	1568000	1568000	1529000	1482000	1539000	1506000	1513000	1564000	1445000	1534000	1435000	1440000	1593000	1653000	1494000	1529000	1614000	1651000	1588000	1707000	1584000	1581000
neg_1407	P-Coumaric Acid	metab_4624	B(i)	map01100;map01220;map01110;map00130;map00950;map00940;map00350;map01061	Metabolic pathways;Degradation of aromatic compounds;Biosynthesis of secondary metabolites;Ubiquinone and other terpenoid-quinone biosynthesis;Isoquinoline alkaloid biosynthesis;Phenylpropanoid biosynthesis;Tyrosine metabolism;Biosynthesis of phenylpropanoids	HMDB0002035;HMDB0030677;HMDB0003654;MJDBOTE0000719	M-H2O-H	C9H8O3	5.9706	C02646;C00811;C06738	neg	-	-	Metabolism;Metabolism;Metabolism;Metabolism;Metabolism;Metabolism;Metabolism;Metabolism	Global and overview maps;Global and overview maps;Global and overview maps;Metabolism of cofactors and vitamins;Biosynthesis of other secondary metabolites;Biosynthesis of other secondary metabolites;Amino acid metabolism;Chemical structure transformation maps	Phenylpropanoids and polyketides	Cinnamic acids and derivatives	145.029	0.019692	50.8	-	-4.93508	20649-40-5;7400-08-0;501-98-4;4501-31-9;501-98-4	Hydroxycinnamic acids and derivatives	28150	25380	27220	27270	28020	27290	37450	35490	27430	30380	32020	22400	21540	21760	25190	22710	18990	23410	21690	16410	19090	15590	22150	17430	26570
neg_1413	3-Methylazelaic acid	metab_4631	B(ii)	-	-	HMDB0059754	2M+Hac-H	C10H18O4	5.9466	-	neg	-	-	-	-	Lipids and lipid-like molecules	Fatty Acyls	463.255	0.0153233	-	31.6	0.366811	-	Fatty acids and conjugates	340700	355400	321900	354500	314100	358100	260100	224300	298600	259700	276700	267500	196100	200700	186400	244100	223700	209100	187500	309500	229200	257600	240700	278200	276900
neg_1415	(5E,7E)-Undeca-2,5,7-trienedioylcarnitine	metab_4633	B(ii)	-	-	HMDB0241202	M-H	C18H27NO6	5.9466	-	neg	-	-	-	-	Lipids and lipid-like molecules	Fatty Acyls	352.176	0.00829456	-	68.8	-0.193192	-	Fatty acid esters	1138000	1358000	1343000	1355000	1144000	1308000	758500	772200	872200	812400	927600	771900	754700	648300	614700	804200	844400	666700	694200	976000	987400	739200	1056000	778400	868200
neg_1416	Azelaic Acid	metab_4634	B(i)	-	-	HMDB0000784;LMFA01170054;MJDBOTE0000344	M-H	C9H16O4	5.9466	C08261	neg	-	-	-	-	Lipids and lipid-like molecules	Fatty Acyls	187.097	0.00858294	54	-	-3.10327	123-99-9	Fatty acids and conjugates	739700	730300	730100	732800	714300	706300	618600	645900	651900	674200	671200	611300	599800	560000	618300	581900	680700	596600	645900	835200	716700	772900	726700	835900	710200
neg_1417	Terephthalic Acid	metab_4635	B(i)	map01100;map00627;map00624;map01120;map01220	Metabolic pathways;Aminobenzoate degradation;Polycyclic aromatic hydrocarbon degradation;Microbial metabolism in diverse environments;Degradation of aromatic compounds	HMDB0002428;MJDBOTE0000641	M-H	C8H6O4	5.9466	C06337	neg	-	-	Metabolism;Metabolism;Metabolism;Metabolism;Metabolism	Global and overview maps;Xenobiotics biodegradation and metabolism;Xenobiotics biodegradation and metabolism;Global and overview maps;Global and overview maps	Benzenoids	Benzene and substituted derivatives	165.019	0.00522921	36.9	-	-4.34542	100-21-0	Benzoic acids and derivatives	41490	38760	33910	96140	81490	54710	35480	28110	23730	26810	134000	59170	32370	36720	29710	118200	75040	56850	43700	34850	28510	29410	129100	70040	41330
neg_1418	Daidzin	metab_4636	B(ii)	map00943;map01100;map00946	Isoflavonoid biosynthesis;Metabolic pathways;Degradation of flavonoids	HMDB0247842;HMDB0033991;LMPK12050013;MJDBOTE0001127	M-H	C21H20O9	5.9389	C10216	neg	-	-	Metabolism;Metabolism;Metabolism	Biosynthesis of other secondary metabolites;Global and overview maps;Biosynthesis of other secondary metabolites	Phenylpropanoids and polyketides	Isoflavonoids	415.104	0.0298516	-	81	0.442341	552-66-9	Isoflavonoid O-glycosides	451000	448800	434500	431800	423900	439400	314200	283800	350000	294200	345800	369500	284300	335600	293300	385800	333800	389900	360100	350200	350900	380500	329400	323100	377900
neg_1419	20-Carboxyleukotriene B4	metab_4637	B(ii)	map00590	Arachidonic acid metabolism	HMDB0245560;HMDB0006059;HMDB0012641	M+Cl	C20H30O6	5.9309	C05950	neg	-	-	Metabolism	Lipid metabolism	Lipids and lipid-like molecules	Fatty Acyls	401.173	0.0132603	-	91.8	-0.502644	80434-82-8	Fatty acids and conjugates	3320	2291	5635	6230	0	8439	86610	83480	65610	75530	67070	59740	224400	158900	171200	221800	220900	205500	78450	103800	94500	92240	94350	73170	84350
neg_1420	20-carboxy-LTB4	metab_4639	B(i)	map00590	Arachidonic acid metabolism	HMDB0006059;LMFA03020016	M-H	C20H30O6	5.9309	C05950	neg	-	-	Metabolism	Lipid metabolism	Lipids and lipid-like molecules	Fatty Acyls	365.197	0.00958162	30.7	-	-0.587049	80434-82-8	Fatty acids and conjugates	328300	357900	351700	345400	314800	352200	1166000	1181000	1116000	1277000	1317000	1103000	3331000	2864000	3183000	3177000	3661000	3047000	1579000	1754000	1881000	1718000	1860000	1741000	1568000
neg_1421	Arasc	metab_4640	B(ii)	-	-	HMDB0248564	M-H2O-H	C9H13N3O4S	5.9309	-	neg	-	-	-	-	Nucleosides, nucleotides, and analogues	Pyrimidine nucleosides	240.043	0.00620344	-	48.2	-6.79392	-	Not Available	1154000	1178000	1087000	1106000	1225000	1136000	850600	883300	807300	892000	815300	861600	850000	901000	989400	897800	946500	1145000	931100	845500	960400	959100	815500	974400	963000
neg_1422	Metabolite A	metab_4641	B(ii)	-	-	HMDB0254494	M+FA-H	C41H62O15	5.9229	-	neg	-	-	-	-	Lipids and lipid-like molecules	Prenol lipids	839.408	0.026798	-	76.7	0.872244	-	Terpene glycosides	636100	755700	685300	717600	618300	759600	217400	327200	216600	228700	321900	221000	276300	205900	298500	247500	403400	221900	190200	272400	381100	191700	342200	337200	388200
neg_1426	Acetylisoniazid	metab_4645	B(ii)	map00983	Drug metabolism - other enzymes	HMDB0041821	3M-H	C8H9N3O2	5.915	C07585	neg	-	-	Metabolism	Xenobiotics biodegradation and metabolism	Organoheterocyclic compounds	Pyridines and derivatives	536.204	0.0130035	-	70.1	5.2143	1078-38-2	Pyridinecarboxylic acids and derivatives	224500	247000	196500	234300	211300	257700	85610	68580	44700	76850	103500	64280	102400	94220	110300	90800	108200	55100	51420	99730	98710	84050	81490	86310	116200
neg_1428	5-Phenyl-1,3-oxazinane-2,4-dione	metab_4647	B(ii)	map00982	Drug metabolism - cytochrome P450	PW_C040533;HMDB0060400	M+Cl	C10H9NO3	5.915	C16596	neg	-	-	Metabolism	Xenobiotics biodegradation and metabolism	Benzenoids	Benzene and substituted derivatives	226.027	0.00201685	-	46.7	-1.81942	-	Not Available	1000000	994100	800600	718500	1448000	997900	546400	347000	274200	378000	392300	462400	465400	791200	934200	536500	399300	568800	348100	426400	403600	675100	431200	1088000	649000
neg_1431	Acerosin	metab_4651	B(ii)	-	-	LMPK12111473;HMDB0030812	M-H2O-H	C18H16O8	5.9072	C09982	neg	-	-	-	-	Phenylpropanoids and polyketides	Flavonoids	341.067	0.0100312	-	51.6	-0.484384	15835-74-2	O-methylated flavonoids	330700	325200	315800	299700	289000	302100	178400	122600	150100	139100	180400	195400	116900	218100	124100	179300	124600	185800	170500	142300	132300	180200	142900	130200	223000
neg_1433	Valtrate	metab_4653	B(ii)	-	-	HMDB0034493	M-H2O-H	C10H12O5	5.9072	C09801	neg	-	-	-	-	Lipids and lipid-like molecules	Prenol lipids	193.05	0.0230758	-	57	-2.6718	18296-44-1	Monoterpenoids	3759	2999	7560	8710	12710	9306	36770	29830	23520	32870	31460	27830	21550	20630	18350	23180	28260	26340	26210	20650	25420	21840	29100	24800	21950
neg_1435	Phloretin	metab_4655	B(i)	map01100;map00941;map01110;map00946	Metabolic pathways;Flavonoid biosynthesis;Biosynthesis of secondary metabolites;Degradation of flavonoids	HMDB0003306;LMPK12120525;HMDB0029646	M-H	C15H14O5	5.8994	C00774;C10680	neg	-	-	Metabolism;Metabolism;Metabolism;Metabolism	Global and overview maps;Biosynthesis of other secondary metabolites;Global and overview maps;Biosynthesis of other secondary metabolites	Phenylpropanoids and polyketides	Linear 1,3-diarylpropanoids	273.077	0.00437786	68.8	-	0.0249521	7507-89-3;60-82-2	Chalcones and dihydrochalcones	90700	90590	81020	84160	91840	78860	258400	229000	236700	238600	275000	257100	278300	320500	264500	310900	288200	298200	336300	294400	327400	303200	314900	296900	268600
neg_1438	4-Hydroxyphenylpyruvic Acid	metab_4658	B(i)	map01100;map01110;map01240;map01210;map00130;map01055;map00998;map01230;map00950;map00350;map00261;map00400;map00401;map01063;map01060	Metabolic pathways;Biosynthesis of secondary metabolites;Biosynthesis of cofactors;2-Oxocarboxylic acid metabolism;Ubiquinone and other terpenoid-quinone biosynthesis;Biosynthesis of vancomycin group antibiotics;Biosynthesis of various antibiotics;Biosynthesis of amino acids;Isoquinoline alkaloid biosynthesis;Tyrosine metabolism;Monobactam biosynthesis;Phenylalanine, tyrosine and tryptophan biosy…	HMDB0000707;PW_C000558	M-H	C9H8O4	5.8914	C01179	neg	-	-	Metabolism;Metabolism;Metabolism;Metabolism;Metabolism;Metabolism;Metabolism;Metabolism;Metabolism;Metabolism;Metabolism;Metabolism;Metabolism;Metabolism;Metabolism	Global and overview maps;Global and overview maps;Global and overview maps;Global and overview maps;Metabolism of cofactors and vitamins;Metabolism of terpenoids and polyketides;Biosynthesis of other secondary metabolites;Global and overview maps;Biosynthesis of other secondary metabolites;Amino acid metabolism;Biosynthesis of other secondary metabolites;Amino acid metabolism;Biosynthesis of othe…	Benzenoids	Benzene and substituted derivatives	179.034	0.0144132	70.6	-	-3.37936	156-39-8	Phenylpyruvic acid derivatives	4097	7306	4283	6545	18650	8276	52550	17300	6826	12810	43000	26040	34970	59770	67220	55580	16290	37420	2556	29650	29910	63980	51100	96520	32880
neg_1440	3-(2-Methylperoxyethyl)-1H-indole	metab_4661	B(ii)	-	-	HMDB0258019	M+FA-H	C11H13NO2	5.8835	-	neg	-	-	-	-	Organoheterocyclic compounds	Indoles and derivatives	236.093	0.0219778	-	31.2	-1.45903	-	Indoles	0	3081	3941	3785	0	1092	45040	43940	40510	49560	51750	35120	52610	47670	42410	49360	46240	46680	38950	48310	48680	45350	53150	42750	36130
neg_1442	3-hydroxytridecanoic acid	metab_4663	B(ii)	-	-	HMDB0061655	M+FA-H	C13H26O3	5.8755	-	neg	-	-	-	-	Lipids and lipid-like molecules	Fatty Acyls	275.186	0.0483915	-	79	-0.962741	-	Fatty acids and conjugates	18110	23520	28300	28090	22820	23320	34090	31710	33590	35160	33040	32440	42690	34890	35670	41130	42700	33310	34510	43130	50310	42550	50140	39320	34210
neg_1447	Protoanemonin	metab_4668	B(ii)	map00361;map01120	Chlorocyclohexane and chlorobenzene degradation;Microbial metabolism in diverse environments	HMDB0060503	3M-H	C5H4O2	5.8518	C07090	neg	-	-	Metabolism;Metabolism	Xenobiotics biodegradation and metabolism;Global and overview maps	Organoheterocyclic compounds	Dihydrofurans	287.056	0.0012519	-	38.9	-0.245931	108-28-1	Furanones	46180	45290	42160	35580	49730	45200	103600	92370	87650	92150	118200	102800	105300	153000	102200	149400	107800	132500	152900	139600	150600	153500	142900	131000	127200
neg_1450	Eugenin	metab_4672	B(ii)	-	-	HMDB0036627	M+FA-H	C11H10O4	5.8358	C20210	neg	-	-	-	-	Organoheterocyclic compounds	Benzopyrans	251.056	0.0456838	-	39.8	-0.548621	480-34-2	1-benzopyrans	2512	0	0	0	0	2227	29860	18640	14420	26470	34650	13910	20200	12910	6381	16210	8332	7234	13620	6767	13080	13200	12260	4757	13110
neg_1451	3-Hydroxybenzoic Acid	metab_4673	B(i)	map01220;map01120;map00624;map00623;map00362;map00400	Degradation of aromatic compounds;Microbial metabolism in diverse environments;Polycyclic aromatic hydrocarbon degradation;Toluene degradation;Benzoate degradation;Phenylalanine, tyrosine and tryptophan biosynthesis	HMDB0002466	M-H	C7H6O3	5.8358	C00587	neg	-	-	Metabolism;Metabolism;Metabolism;Metabolism;Metabolism;Metabolism	Global and overview maps;Global and overview maps;Xenobiotics biodegradation and metabolism;Xenobiotics biodegradation and metabolism;Xenobiotics biodegradation and metabolism;Amino acid metabolism	Benzenoids	Benzene and substituted derivatives	137.024	0.0052531	75.8	-	-5.90574	1999-06-09	Benzoic acids and derivatives	248200	276500	280100	262200	262200	257000	199800	201900	215900	203100	210300	212200	215600	216400	201400	215300	219800	195200	206000	230100	228500	215800	249500	202100	240900
neg_1456	(4-Ethoxyphenyl)urea	metab_4678	B(ii)	-	-	HMDB0032565	2M+FA-H	C9H12N2O2	5.7963	C19415	neg	-	-	-	-	Benzenoids	Benzene and substituted derivatives	405.177	0.0416455	-	33.8	-3.53331	150-69-6	N-phenylureas	405500	456200	476100	456300	396400	406100	104900	111600	158700	122800	124700	156100	0	0	0	0	0	0	0	0	0	0	0	0	123600
neg_1457	(1R,6R)-6-hydroxy-2-succinylcyclohexa-2,4-diene-1-carboxylate	metab_4679	B(ii)	map01100;map00130;map01110;map01240	Metabolic pathways;Ubiquinone and other terpenoid-quinone biosynthesis;Biosynthesis of secondary metabolites;Biosynthesis of cofactors	HMDB0303951	M-H2O-H	C11H12O6	5.7963	C05817	neg	-	-	Metabolism;Metabolism;Metabolism;Metabolism	Global and overview maps;Metabolism of cofactors and vitamins;Global and overview maps;Global and overview maps	Organic acids and derivatives	Keto acids and derivatives	221.045	0.00921953	-	50.3	-1.61332	-	Gamma-keto acids and derivatives	246600	279300	281700	259100	257600	244000	44750	39910	71940	43820	49050	71220	40820	51730	35840	52750	34350	45850	0	879.6	1247	1176	2086	1233	88260
neg_1458	2,4-Dihydroxy-3,5,6-trimethylbenzoic acid	metab_4680	B(i)	-	-	-	M-H	C10H12O4	5.7963	-	neg	-	-	-	-	-	-	195.066	0.0162754	32.8	-	-2.79466	-	-	35590	30150	34200	30960	55020	36750	54020	39380	38420	49930	42710	52520	50690	53620	54670	49660	53570	65390	50970	42400	52360	54150	44070	58740	49480
neg_1460	Puerarin	metab_4683	B(i)	map00946	Degradation of flavonoids	HMDB0240265;LMPK12050005	M-H	C21H20O9	5.7885	C10524	neg	-	-	Metabolism	Biosynthesis of other secondary metabolites	Phenylpropanoids and polyketides	Isoflavonoids	415.103	0.0354763	92.8	-	-0.0117903	3681-99-0	Isoflavonoid C-glycosides	779700	830500	797300	705300	749100	703000	695100	681300	799800	755300	772500	935800	778800	862700	749900	884200	739400	808800	849100	817900	807800	810900	840800	789500	871700
neg_1463	1-Hydroxyisoquinoline	metab_4686	B(ii)	-	-	HMDB0243900	M-H	C9H7NO	5.7645	C06324	neg	-	-	-	-	Organoheterocyclic compounds	Isoquinolines and derivatives	144.045	0.00264296	-	42.4	-5.60236	-	Isoquinolones and derivatives	108200	103700	97580	102300	113700	106200	171900	164000	166200	179900	172400	159000	186300	168500	190600	173900	190100	173500	174400	187800	183800	172000	191000	186200	173500
neg_1465	Phlorizine	metab_4688	B(ii)	map00941;map01110	Flavonoid biosynthesis;Biosynthesis of secondary metabolites	HMDB0036634;HMDB0256451	M-H	C21H24O10	5.6852	C01604	neg	-	-	Metabolism;Metabolism	Biosynthesis of other secondary metabolites;Global and overview maps	Phenylpropanoids and polyketides	Flavonoids	435.129	0.0472633	-	53.9	-0.620149	60-81-1	Flavonoid glycosides	60800	88470	92240	83070	66520	107300	0	0	2628	3664	6747	0	4912	0	0	0	6108	0	0	0	3302	0	0	0	18000
neg_1469	Benzoylmalic acid	metab_4692	B(ii)	-	-	HMDB0039494	M-H	C11H10O6	5.6453	-	neg	-	-	-	-	Benzenoids	Benzene and substituted derivatives	237.04	0.00854528	-	40.9	-1.00288	22138-51-8	Benzoic acids and derivatives	2983000	3241000	3691000	3441000	3362000	3304000	2801000	2663000	3145000	2853000	3065000	2941000	2903000	2715000	2513000	2960000	3006000	2276000	2638000	3408000	3185000	2875000	3757000	3049000	2961000
neg_1473	Salsoline-1-carboxylate	metab_4697	B(ii)	-	-	HMDB0013067	M-H	C12H15NO4	5.6136	-	neg	-	-	-	-	Organoheterocyclic compounds	Tetrahydroisoquinolines	236.093	0.00308409	-	45.8	-1.12698	31758-50-6	Not Available	57310	69940	78920	72170	64080	70330	548500	541400	559400	570600	587000	459200	547500	511800	457800	564300	560200	441700	459000	535400	551900	456500	639900	493700	418200
neg_1476	7-Aminomethyl-7-carbaguanine	metab_4700	B(ii)	map01100;map00790	Metabolic pathways;Folate biosynthesis	HMDB0011690	2M+FA-H	C7H9N5O	5.5658	C16675	neg	-	-	Metabolism;Metabolism	Global and overview maps;Metabolism of cofactors and vitamins	Organoheterocyclic compounds	Pyrrolopyrimidines	403.161	0.0130478	-	49.4	3.30621	-	Pyrrolo[2,3-d]pyrimidines	1825000	2010000	1960000	1958000	1912000	1994000	867600	834100	1177000	914000	885100	1014000	140000	190400	104500	195100	116100	160800	63650	86590	79100	55770	75770	62620	769400
neg_1480	Naringin	metab_4704	B(i)	map01100;map00941;map00946	Metabolic pathways;Flavonoid biosynthesis;Degradation of flavonoids	HMDB0002927;LMPK12140235;MJDBOTE0000761	M-H	C27H32O14	5.4783	C09789	neg	-	-	Metabolism;Metabolism;Metabolism	Global and overview maps;Biosynthesis of other secondary metabolites;Biosynthesis of other secondary metabolites	Phenylpropanoids and polyketides	Flavonoids	579.172	0.024726	67.3	-	0.587431	10236-47-2	Flavonoid glycosides	260500	277300	257400	265400	243500	273600	192300	189700	225200	204500	215600	224500	217800	194500	180600	189100	194100	156800	161900	206800	207300	180900	194600	175600	222700
neg_1483	Tranexamic Acid	metab_4707	B(ii)	-	-	PW_C008836;HMDB0014447;MJDBOTE0000780	M+FA-H	C8H15NO2	5.4389	C12535	neg	-	-	-	-	Organic acids and derivatives	Carboxylic acids and derivatives	202.108	0.0183822	-	38.7	-3.05413	1197-18-8	Amino acids, peptides, and analogues	80690	106600	106700	109500	97500	100300	153100	160500	165200	168200	168800	138800	168000	152400	147600	170100	162800	146200	122900	174000	145600	134100	170500	144200	144000
neg_1486	L-Tryptophan	metab_4710	B(i)	map00996;map00997;map00260;map01240;map00999;map01110;map00901;map00966;map05143;map04726;map01063;map01061;map01060;map01100;map01210;map01230;map04361;map00400;map00380;map00404;map04978;map04974;map00970;map05230;map01070	Biosynthesis of various alkaloids;Biosynthesis of various other secondary metabolites;Glycine, serine and threonine metabolism;Biosynthesis of cofactors;Biosynthesis of various plant secondary metabolites;Biosynthesis of secondary metabolites;Indole alkaloid biosynthesis;Glucosinolate biosynthesis;African trypanosomiasis;Serotonergic synapse;Biosynthesis of alkaloids derived from shikimate pathwa…	PW_C000741;HMDB0000929;MJDBOTE0000426	M-H	C11H12N2O2	5.3918	C00078	neg	Peptides	Amino acids	Metabolism;Metabolism;Metabolism;Metabolism;Metabolism;Metabolism;Metabolism;Metabolism;Human Diseases;Organismal Systems;Metabolism;Metabolism;Metabolism;Metabolism;Metabolism;Metabolism;Organismal Systems;Metabolism;Metabolism;Metabolism;Organismal Systems;Organismal Systems;Genetic Information Processing;Human Diseases;Metabolism	Biosynthesis of other secondary metabolites;Biosynthesis of other secondary metabolites;Amino acid metabolism;Global and overview maps;Biosynthesis of other secondary metabolites;Global and overview maps;Biosynthesis of other secondary metabolites;Biosynthesis of other secondary metabolites;Infectious disease: parasitic;Nervous system;Chemical structure transformation maps;Chemical structure tran…	Organoheterocyclic compounds	Indoles and derivatives	203.082	0.00456147	92.7	-	-2.54655	73-22-3	Indolyl carboxylic acids and derivatives	109200	110600	139700	115400	103600	112600	76030	73150	94980	79090	78540	78030	77090	70240	62750	80980	73070	76260	82340	94040	80680	84100	104000	69360	89610
neg_1488	4-coumaroylshikimate	metab_4712	B(ii)	map01100;map00941;map00940;map01110;map00945	Metabolic pathways;Flavonoid biosynthesis;Phenylpropanoid biosynthesis;Biosynthesis of secondary metabolites;Stilbenoid, diarylheptanoid and gingerol biosynthesis	HMDB0304174	M+Na-2H	C16H16O7	5.384	C02947	neg	-	-	Metabolism;Metabolism;Metabolism;Metabolism;Metabolism	Global and overview maps;Biosynthesis of other secondary metabolites;Biosynthesis of other secondary metabolites;Global and overview maps;Biosynthesis of other secondary metabolites	Phenylpropanoids and polyketides	Cinnamic acids and derivatives	341.067	0.00496436	-	77.5	7.3699	-	Hydroxycinnamic acids and derivatives	401100	418300	426400	418700	392700	421000	238600	212800	256200	235200	251300	272100	224600	250700	238300	274500	204100	271300	268800	268700	201200	287900	254600	238100	297200
neg_1489	Quercetin 3-O-sophoroside	metab_4713	B(ii)	map01110;map00944	Biosynthesis of secondary metabolites;Flavone and flavonol biosynthesis	HMDB0304729	M-H2O-H	C14H16N2O6	5.384	C12667;C08549	neg	-	-	Metabolism;Metabolism	Global and overview maps;Biosynthesis of other secondary metabolites	Organic acids and derivatives	Carboxylic acids and derivatives	289.083	0.00790317	-	53	-0.1285	18609-17-1	Amino acids, peptides, and analogues	157100	147400	172900	147100	147900	149200	99100	101300	118400	82000	94290	99280	85240	88030	101600	107300	95260	85600	98090	117800	106200	98530	132000	120900	111900
neg_1492	3,4-Flavandione	metab_4717	B(ii)	map01060	Biosynthesis of plant secondary metabolites	HMDB0031816;HMDB0246036	M+FA-H	C15H10O3	5.3448	C01495	neg	-	-	Metabolism	Chemical structure transformation maps	Phenylpropanoids and polyketides	Flavonoids	283.061	0.0127551	-	44.8	-0.172704	577-85-5	Flavones	357800	334800	381800	338400	331100	340900	233000	197100	258900	227200	233600	264400	210800	240800	214200	251900	221200	240000	246000	272400	240900	268300	250300	235400	273500
neg_1495	Apigenin 7-O-beta-D-rutinoside	metab_4720	B(ii)	map00944	Flavone and flavonol biosynthesis	HMDB0303149	M-H	C27H30O14	5.337	C12627	neg	-	-	Metabolism	Biosynthesis of other secondary metabolites	Phenylpropanoids and polyketides	Flavonoids	577.156	0.0222389	-	76.6	0.129164	-	Flavonoid glycosides	1520000	1451000	1692000	1537000	1471000	1539000	1099000	967700	1024000	980000	1067000	1021000	958800	1013000	920500	1189000	905600	1085000	907100	1078000	1021000	1095000	1033000	984400	1149000
neg_1501	Phenacyl	metab_4728	B(ii)	-	-	HMDB0256388	M-H	C8H8O	5.3213	-	neg	-	-	-	-	Benzenoids	Benzene and substituted derivatives	119.049	0.00863057	-	35.2	-7.46348	-	Benzoyl derivatives	17850	23720	28430	23740	22420	22260	532100	521500	541200	558600	558300	512200	474100	444500	440000	500500	489100	438300	458600	525300	525800	495200	549900	482000	383600
neg_1503	Vanillactic acid	metab_4730	B(ii)	-	-	HMDB0000913	M+Na-2H	C10H12O5	5.3136	-	neg	-	-	-	-	Phenylpropanoids and polyketides	Phenylpropanoic acids	233.043	0.0186101	-	39.4	-1.47717	2475-56-1	Not Available	0	0	0	0	0	0	210800	207300	170600	184700	162500	163700	164400	150400	170900	166100	158800	164400	156000	143700	163700	150700	142500	162300	140500
neg_1505	Oxindanac	metab_4732	B(ii)	-	-	HMDB0255985	M-H2O-H	C17H14O4	5.29	-	neg	-	-	-	-	Benzenoids	Benzene and substituted derivatives	263.073	0.0255926	-	38.7	5.9637	-	Benzophenones	0	954.1	556.3	0	844.6	0	52910	93570	77670	103500	82090	95670	109200	104700	124800	114800	124200	118300	101900	69920	94620	103000	111300	132800	76220
neg_1507	Mirificin	metab_4734	B(ii)	-	-	LMPK12050008;HMDB0254749	M+FA-H	C26H28O13	5.274	-	neg	-	-	-	-	Lipids and lipid-like molecules	Prenol lipids	593.152	0.0119697	-	79	0.5796	-	Terpene glycosides	6953000	6790000	7769000	6408000	7091000	7405000	2641000	1991000	2612000	2388000	2740000	2758000	2165000	2524000	1849000	2773000	2014000	2345000	2338000	2393000	2187000	2305000	2264000	1911000	3655000
[truncated: 460 more rows]
[truncated: 2 more columns]
